# Supplementary material for: VTA dopamine neurons are hyperexcitable in 3xTg-AD mice due to casein kinase 2-dependent SK channel dysfunction
Source: Nat Commun. 2024 Nov 8;15:9673. doi: 10.1038/s41467-024-53891-1 (PMC11549218; doi:10.1038/s41467-024-53891-1)
Supplement: Supplementary file 4 — Source Data 1 - Main [file 41467_2024_53891_MOESM4_ESM.zip]

Archive with 18 entries (17 files):
- Main figs/
- __MACOSX/._Main figs
- Main figs/.DS_Store
- __MACOSX/Main figs/._.DS_Store
- Main figs/Figure 5 - Patchseq.xlsx
- __MACOSX/Main figs/._Figure 5 - Patchseq.xlsx
- Main figs/Figure 7 raw values.xlsx
- __MACOSX/Main figs/._Figure 7 raw values.xlsx
- Main figs/Figure 2 raw values.xlsx
- __MACOSX/Main figs/._Figure 2 raw values.xlsx
- Main figs/Figure 3 raw data values.xlsx
- __MACOSX/Main figs/._Figure 3 raw data values.xlsx
- Main figs/Figure 4 raw values.xlsx
- __MACOSX/Main figs/._Figure 4 raw values.xlsx
- Main figs/Figure 1 - operant and locomotion.xlsx
- __MACOSX/Main figs/._Figure 1 - operant and locomotion.xlsx
- Main figs/Figure 7_IHC raw values.xlsx
- __MACOSX/Main figs/._Figure 7_IHC raw values.xlsx
