# Supplementary material for: VTA dopamine neurons are hyperexcitable in 3xTg-AD mice due to casein kinase 2-dependent SK channel dysfunction
Source: Nat Commun. 2024 Nov 8;15:9673. doi: 10.1038/s41467-024-53891-1 (PMC11549218; doi:10.1038/s41467-024-53891-1)
Supplement: Supplementary file 4 — Source Data 1 - Main [file 41467_2024_53891_MOESM4_ESM.zip › Main figs/Figure 5 - Patchseq.xlsx]

## Sheet: e-FC to tail current amplitude
Gene	Pearson Correlation	P-value	FC (abs)	Log FC
Tmem87a	0.321968	0.00741759	3.5132	-1.81279
Als2	0.316468	0.00855792	1.73904	-0.798295
Kcnj10	0.295406	0.0144584	2.11288	-1.07921
9530036O11Rik	0.294023	0.0149463	3.25311	-1.70182
Erdr1	0.271837	0.0249307	4.98549	-2.31773
S100a10	-0.261355	0.0313342	9.91206	3.30918
Golga7	-0.259494	0.0326046	3.9629	1.98656
Gak	-0.254759	0.0360313	4.47591	2.16218
Nrcam	-0.245647	0.043471	3.10383	1.63405
Bet1	-0.244989	0.0440538	6.15099	2.62082
Cd8a	0.242713	0.0461208	2.2836	-1.19131
BC004004	-0.226112	0.0637266	8.45005	3.07896
Wipi2	-0.222343	0.0683979	7.21281	2.85056
Mysm1	0.221832	0.0690512	2.96489	-1.56798
Eif3f	-0.221674	0.069254	4.19907	2.07007
Jtb	-0.213952	0.0797852	4.268	2.09356
Srp54a	-0.213729	0.080107	2.60602	1.38185
Ap2a2	-0.210348	0.0851172	2.96242	1.56678
Clybl	-0.207836	0.0889978	3.91217	1.96797
Myo5c	0.205999	0.0919215	2.04806	-1.03426
Smap2	-0.204617	0.0941712	3.37796	1.75615
Cd59a	-0.202357	0.0979431	8.81238	3.13953
Kif11	0.201587	0.0992542	1.89357	-0.92111
Safb2	-0.200804	0.100602	4.0806	2.02878
Acot13	0.200779	0.100645	4.53825	2.18214
Aarsd1	-0.199686	0.10255	7.85269	2.97319
Ccdc38	-0.198927	0.10389	2.99598	1.58303
1700003M07Rik	0.1959	0.109369	2.52314	-1.33522
Wdfy1	0.19589	0.109388	2.63275	-1.39657
P2ry4	0.19448	0.112014	2.8262	-1.49886
Bend6	-0.194395	0.112174	5.05321	2.3372
Snrpf	-0.194244	0.112459	3.75096	1.90726
BC002163	-0.193095	0.114642	10.2079	3.35161
Cd2bp2	-0.1914	0.117923	5.60907	2.48776
Srsf5	0.186165	0.128506	4.01816	2.00653
Pold4	-0.181138	0.139337	5.65454	2.49941
Actr1a	-0.180687	0.14034	12.2193	3.61109
Plcb4	-0.179551	0.142893	8.55987	3.09759
Clns1a	0.178791	0.14462	2.57227	1.36304
Ehbp1l1	-0.177375	0.14788	3.04304	1.60551
Cnpy3	-0.176208	0.150609	6.15152	2.62094
Calb1	0.174982	0.153516	3.76062	1.91097
Mars	-0.174583	0.154469	5.71712	2.51529
Gm8580	0.174023	0.155818	2.66863	-1.4161
Pam16	0.171758	0.161355	3.28648	1.71654
Acta1	-0.171423	0.162188	2.58474	1.37002
Nhp2l1	0.169099	0.168042	3.69183	1.88433
Ogfod1	0.168312	0.170058	4.33875	2.11728
Capn6	-0.163508	0.182758	2.85241	1.51218
Spin1	-0.162593	0.185252	4.22643	2.07944
Exosc9	-0.162385	0.185823	9.29335	3.2162
Prkce	-0.161654	0.187839	2.92022	1.54608
Lcmt1	-0.157894	0.198452	5.86707	2.55264
Cmip	-0.157635	0.199199	4.40998	2.14077
P4ha3	0.154885	0.207251	1.58507	-0.664548
Stt3a	-0.154536	0.208289	3.99996	1.99998
Trappc2	0.153489	0.211424	3.56663	1.83456
Myl6	-0.15187	0.216338	2.06418	1.04557
Tmem130	0.151707	0.216838	3.72079	1.89561
Hdgf	-0.148754	0.226024	7.07276	2.82227
Bcat1	-0.148256	0.2276	4.89957	2.29265
Pi15	-0.146604	0.232879	1.43197	-0.518005
Ttll1	-0.146473	0.233301	6.02365	2.59064
Vat1	-0.145095	0.237778	2.53187	1.3402
Itgb3	0.144482	0.239787	2.06722	-1.04769
Ubc	-0.143853	0.241861	2.49199	1.3173
Chchd6	-0.142696	0.245706	4.19365	2.0682
Ybey	0.142563	0.246153	1.46301	-0.54894
Sec23b	0.142562	0.246157	4.78934	2.25983
Fh1	-0.142053	0.247863	5.37966	2.42752
Fam103a1	-0.14165	0.249221	5.76358	2.52697
Ly6h	0.140157	0.254298	3.99862	1.9995
Tial1	-0.139896	0.255191	4.55677	2.18801
Ubn2	0.139656	0.256014	2.0081	-1.00583
Nedd4	0.139651	0.256031	2.76361	1.46655
3000002C10Rik	0.138937	0.258497	1.75687	0.813007
Pcsk1n	0.138023	0.261672	2.33216	1.22167
Abat	-0.136027	0.268701	6.56637	2.7151
Dcaf11	-0.13584	0.269364	6.53777	2.7088
Cx3cl1	-0.135656	0.270021	5.74512	2.52234
Cops4	-0.134991	0.272398	4.96516	2.31184
Epb4.1l1	-0.134976	0.272451	4.8814	2.28729
Cntnap4	0.134159	0.27539	4.6964	2.23156
Mrpl40	-0.133453	0.277947	3.57059	1.83616
Rpn2	0.132975	0.279689	4.48791	2.16605
Pmvk	-0.132806	0.280305	3.53726	1.82263
Wbp4	0.132208	0.282496	2.49558	1.31938
Kank2	0.132194	0.282548	1.81237	-0.857877
Zfp382	0.132086	0.282945	4.56859	-2.19175
Brix1	-0.131865	0.283759	3.50701	1.81024
Adprh	0.131396	0.285488	4.06782	2.02426
Psip1	-0.126984	0.302117	3.36378	1.75008
Snrpg	-0.126952	0.302239	4.66927	2.2232
Mbnl1	-0.126698	0.303213	2.397	1.26123
6330403K07Rik	-0.126655	0.303379	2.13126	1.09171
Rps5	0.126653	0.303386	2.48959	1.31591
Fam49a	-0.126534	0.303845	4.12656	2.04494
Tmem179	-0.125553	0.307641	4.16428	2.05807
Gnb2	-0.125045	0.309616	4.20219	2.07114
Aqp7	0.12479	0.310612	1.64634	-0.719258
Flrt1	-0.123548	0.315492	3.24493	1.69819
Tns4	0.121965	0.321781	1.70128	-0.766618
Surf1	-0.121689	0.322884	4.60344	2.20271
Slc25a14	0.121589	0.323283	5.1445	2.36303
Stmn1-rs1	-0.121343	0.324271	4.20827	2.07323
Acly	-0.120924	0.325958	5.57612	2.47926
Atp6v1h	-0.120177	0.328976	3.98464	1.99445
Atp6v1g2	-0.120022	0.329605	2.47068	1.30491
Cpne8	0.11754	0.339778	3.74591	1.90532
Ssr3	0.11733	0.340648	5.41366	2.4366
Reep1	-0.116731	0.343135	3.99269	1.99736
Eif4a1	0.11605	0.345977	3.91149	1.96772
Ret	0.1156	0.347863	4.36577	2.12624
Kcnj15	0.115589	0.347908	1.80859	-0.854864
Atraid	0.114744	0.351469	4.83207	2.27264
Srp54b	-0.11424	0.353602	2.56221	1.35739
Mtmr2	-0.113629	0.356199	2.82013	1.49576
Vps53	-0.113263	0.35776	5.8815	2.55618
Cdk14	-0.113138	0.358294	8.09135	3.01638
Glud1	-0.110918	0.367867	6.08186	2.60451
B4galnt2	0.110899	0.36795	1.68419	-0.752051
Kcnd3	0.110821	0.368287	4.1343	2.04764
Nap1l4	0.110623	0.369148	6.72229	2.74895
Itgam	-0.110469	0.369819	1.85221	0.889248
Tmem175	0.110314	0.370497	4.11423	2.04062
Zbtb44	0.1085	0.378464	1.28249	-0.358942
Ripply3	0.107503	0.382886	1.96167	-0.97208
Krt222	-0.10533	0.392635	3.58302	1.84117
Armcx5	0.1051	0.393672	3.8087	1.9293
Magee1	0.105	0.394125	6.29301	2.65375
2310045N01Rik	-0.104705	0.395463	3.64934	1.86763
Mrps33	0.103263	0.402038	2.96963	1.57028
2024-09-06	-0.102762	0.404337	8.16611	3.02965
Tceal5	-0.102488	0.405598	2.73824	1.45325
Psg23	-0.102484	0.40562	2.40415	1.26553
Lor	-0.1022	0.406928	2.15607	1.1084
Rabl5	0.102198	0.406938	3.9374	1.97724
Armc8	0.101775	0.40889	4.03897	2.01399
Tram1l1	-0.101732	0.409089	6.77068	2.7593
Ddx3y	0.101599	0.409707	3.47445	-1.79679
Nabp2	-0.101396	0.410647	4.06569	2.0235
Cyb561	0.101205	0.411536	5.22189	2.38457
Eno1	-0.100533	0.414663	1.87059	0.903495
Tmem242	0.0990921	0.421416	4.56943	2.19201
Map1lc3a	-0.0989754	0.421966	3.7777	1.91751
Polr2e	0.0979715	0.426712	3.60565	1.85026
Cadps2	0.0977702	0.427668	4.32759	2.11357
A730017C20Rik	0.09711	0.430809	6.06072	2.59949
Cnn3	0.0958793	0.436701	4.26187	2.09149
Kcnip4	0.095477	0.438636	3.85059	1.94508
Bod1l	-0.0950535	0.440679	3.43175	1.77894
Scn2b	0.0942527	0.444556	1.858	0.893751
Eif2s3x	0.094187	0.444875	4.78898	2.25972
Rps15a-ps4	-0.0922386	0.454391	3.01352	1.59145
Cuedc2	0.0912313	0.459355	2.72954	1.44866
Mrpl24	0.0910864	0.460071	3.83091	1.93769
Ptgr2	-0.0907631	0.461672	4.28885	2.10059
Ssna1	0.0900479	0.465223	4.20262	2.07129
Timm17a	-0.0900051	0.465437	3.46311	1.79207
Txn1	-0.0895941	0.467485	4.24	2.08406
Ubqln1	0.0892063	0.469422	4.18717	2.06598
Arpc1a	-0.0877593	0.476688	5.93421	2.56905
Carkd	0.0876696	0.477141	5.22835	2.38636
Gm5523	0.0875855	0.477565	1.7552	0.811631
4833417C18Rik	0.0872445	0.479288	1.7749	-0.82774
Hsph1	0.0862457	0.484352	4.80676	2.26507
H13	0.0861449	0.484865	3.51283	1.81263
Zmym3	0.0860414	0.485392	6.72016	2.7485
Pcmt1	0.0852804	0.489274	3.45851	1.79015
Clip1	-0.0850866	0.490265	4.69076	2.22982
Spryd7	-0.0846421	0.492543	3.9634	1.98674
Dcun1d4	-0.0842892	0.494355	8.40729	3.07164
Cap1	-0.0842286	0.494667	13.6655	3.77246
Nat14	0.083801	0.496868	3.69606	1.88599
Chl1	-0.0831751	0.5001	5.55257	2.47316
Apoa1bp	0.0821253	0.505543	4.12474	2.0443
Akirin1	-0.0819927	0.506233	3.79461	1.92395
Atp1a3	0.0818985	0.506723	2.74125	1.45483
Safb	-0.0817329	0.507586	4.78223	2.25768
Ahi1	0.0806407	0.513294	1.93851	0.954945
Letm1	0.0805066	0.513997	4.43793	2.14989
Stox2	-0.0804164	0.51447	4.08659	2.0309
Cab39	-0.0800162	0.516572	3.45175	1.78733
Cyp4a31	0.0791075	0.521361	1.56312	-0.644426
Vps29	0.0789927	0.521967	2.92843	1.55013
Utp18	-0.0777859	0.528365	2.81299	1.49211
Rpl12	-0.0776295	0.529197	2.89769	1.5349
Hdac11	-0.0772609	0.531161	4.16505	2.05833
Ralgapa2	-0.0752265	0.542062	1.55828	-0.639951
Opa1	-0.0748004	0.544359	4.74171	2.24541
Copa	0.0743033	0.547045	3.85871	1.94812
Gtf2i	0.0738712	0.549384	5.66873	2.50302
Tceal1	-0.0738567	0.549463	5.66504	2.50209
4930405P13Rik	0.0737773	0.549893	1.77413	-0.82711
2810471M01Rik	-0.0715208	0.562195	2.23685	-1.16147
Il1rn	-0.0713769	0.562984	3.12826	-1.64536
Gm5803	-0.0713667	0.56304	1.95254	0.96535
2024-03-07	0.0705582	0.567482	5.88931	2.5581
Scn2a1	-0.0700246	0.570423	3.01435	1.59185
Slc30a9	0.0699323	0.570932	3.95326	1.98304
Abhd8	-0.0699217	0.57099	4.58699	2.19755
Celf4	-0.0693943	0.573905	1.58432	0.66386
Tmem206	0.0693406	0.574203	1.51148	-0.595961
Coq7	-0.0692294	0.574818	4.6972	2.2318
Trim32	-0.0690175	0.575992	4.95139	2.30783
Nucks1	-0.0687059	0.57772	2.5558	1.35377
Fscn1	-0.0682819	0.580075	4.06202	2.0222
Tmem14a	-0.0681436	0.580845	3.95869	1.98502
Ptov1	-0.0675794	0.583988	4.7878	2.25936
Ube2i	0.0675188	0.584326	4.50075	2.17017
Sult4a1	-0.0674104	0.584931	4.30783	2.10696
Pcnxl4	-0.0666039	0.589441	5.07191	2.34253
Nfat5	-0.0664846	0.590109	1.48545	-0.570898
Map2k4	0.0663659	0.590774	3.98676	1.99522
Pfdn1	-0.0660783	0.592388	3.87098	1.9527
Hsd17b12	-0.0655858	0.595155	3.7325	1.90014
Srpk2	-0.065163	0.597536	3.25723	1.70364
Elof1	-0.0643043	0.602384	3.86536	1.9506
Prps1l3	-0.06425	0.602691	3.31221	1.72779
Ict1	-0.0641652	0.603171	3.92175	1.9715
Zc3hav1l	0.0634545	0.607198	1.68762	-0.75499
Ubxn2a	-0.0625095	0.612572	3.53163	1.82033
Mapkap1	-0.0618737	0.616199	4.05218	2.0187
Meaf6	-0.0615467	0.618068	4.16613	2.05871
Ate1	0.0612099	0.619995	3.48412	1.80079
Pon2	-0.0611772	0.620182	2.91593	1.54396
Atp5f1	0.0606711	0.623084	2.31111	1.20858
Chtop	-0.0603863	0.624719	5.8644	2.55198
Morn4	0.0603509	0.624923	10.1344	3.34119
Romo1	0.0598162	0.627998	3.33008	1.73555
Rps10	-0.0597758	0.628231	3.18531	1.67144
Slc25a12	-0.0597551	0.62835	3.28178	1.71448
Azi2	-0.0594682	0.630003	4.49904	2.16962
Txndc16	-0.0590668	0.632319	4.79804	2.26244
Btbd9	-0.0589513	0.632986	7.48477	2.90396
B4galt5	0.0586994	0.634442	3.96764	1.98828
Chmp1a	-0.0582808	0.636864	4.70968	2.23563
Capn10	0.0578639	0.639281	3.444	1.78409
Pkia	-0.0576217	0.640686	6.72079	2.74863
Mrpl10	-0.0576073	0.64077	3.433	1.77947
Plcxd2	-0.0572828	0.642655	4.40844	2.14027
Ppp2r2a	0.0572472	0.642862	4.32149	2.11153
Atp6v0a1	0.0565582	0.646873	3.89974	1.96338
Cltc	-0.0564494	0.647507	4.00227	2.00082
Fgf13	-0.0551012	0.655387	2.66361	1.41338
Mrto4	0.0550669	0.655587	4.18725	2.066
Capzb	0.0545768	0.658462	3.75887	1.9103
Dut	-0.0539808	0.661964	3.69146	1.88419
Cxxc4	-0.052267	0.672074	4.85441	2.2793
Fkbp4	0.052028	0.673488	4.26039	2.09098
Hspa1a	-0.0515776	0.676157	3.16724	1.66323
Nacc2	0.0512961	0.677827	1.62475	-0.700219
Srp19	0.0496012	0.687915	3.48513	1.80121
Aars	0.0494101	0.689056	3.7082	1.89072
Tceal8	0.048861	0.692338	4.22421	2.07868
Snd1	0.0488308	0.692518	5.38455	2.42883
Ptk6	0.0488263	0.692545	1.98986	-0.992669
Hnrnpm	-0.0487218	0.693171	4.044	2.01578
Uchl3	-0.0483658	0.695302	3.32496	1.73334
Ywhag	0.0480932	0.696936	2.80984	1.49049
Ehd4	-0.0473531	0.701379	6.03642	2.59369
Sybu	-0.0469896	0.703565	4.45265	2.15466
Vdac2	-0.0468881	0.704176	2.74229	1.45538
Il21r	-0.0457368	0.711117	1.60995	-0.687019
Tuba1c	-0.045651	0.711635	1.75821	0.814104
Csdc2	-0.0455879	0.712016	5.78509	2.53234
Slc25a17	-0.0451796	0.714485	4.42605	2.14602
Isg20l2	-0.0448193	0.716665	2.10534	1.07405
Snx1	0.0444289	0.71903	3.98117	1.99319
Gaa	0.0441235	0.720882	4.12108	2.04302
Arxes1	0.0440788	0.721154	3.22437	1.68902
Mfn2	-0.0440224	0.721496	5.8065	2.53767
Rgs2	0.0439135	0.722157	3.26833	1.70856
Baiap3	-0.043645	0.723787	3.07915	1.62253
Cct3	-0.0435559	0.724329	4.78924	2.2598
Iqsec1	-0.0435532	0.724345	3.00803	1.58882
Oxgr1	-0.0435412	0.724418	1.65755	0.729051
Sv2c	-0.0432684	0.726076	2.98978	1.58004
Nmnat2	0.0430128	0.727632	3.93469	1.97625
Dnm3	0.0429456	0.728041	4.33123	2.11478
Gm5177	0.0424944	0.730788	1.65575	0.727482
Babam1	-0.0419266	0.734252	4.89458	2.29119
Ywhaz	0.0417714	0.735199	1.82315	0.866432
Ppp1r16b	0.0413661	0.737675	1.46275	-0.548679
Gm7977	-0.0412194	0.738573	2.08822	1.06227
Rmi2	-0.0409113	0.740457	1.39765	-0.483008
Ppa2	-0.0404822	0.743085	3.69365	1.88505
Efha2	0.0404247	0.743438	2.45333	1.29474
Pcdha3	0.0403672	0.74379	2.1609	1.11163
Vdac1	0.0400421	0.745784	2.53257	1.3406
Gja5	0.0399048	0.746626	1.47642	-0.562104
Mrpl27	0.0398603	0.746899	2.29986	1.20155
Psmd14	0.0392072	0.750911	3.87364	1.95369
Ntan1	-0.0387711	0.753593	6.99467	2.80626
Nudt18	-0.0386729	0.754197	3.99656	1.99876
2810428I15Rik	0.0385245	0.755111	4.91456	2.29706
Ndrg3	-0.0380924	0.757773	5.65427	2.49934
AA465934	-0.0379936	0.758382	3.31813	1.73037
Cpne4	0.0378392	0.759335	4.77366	2.2551
Rab5a	0.0378238	0.75943	5.31129	2.40906
Fbxo3	0.037651	0.760496	5.52475	2.46591
Hspbap1	-0.0370064	0.764477	1.6156	0.692072
Ddx42	0.0366803	0.766493	3.59817	1.84726
Hk1	0.0364897	0.767672	5.68534	2.50725
Nme1	0.0360485	0.770404	2.49025	1.31629
Snrnp70	-0.0355427	0.773538	2.89153	1.53183
Olfm2	0.0354893	0.77387	4.11304	2.0402
Mapk10	-0.0352037	0.775642	3.45469	1.78856
Sorbs1	-0.0351808	0.775783	6.13759	2.61767
Hagh	0.0351398	0.776038	5.51396	2.46309
Clstn3	-0.0348289	0.777969	7.15792	2.83954
Bex1	0.0343523	0.780931	2.59262	1.37441
Wdr47	0.0341604	0.782124	5.09421	2.34886
Fam115a	-0.0329887	0.789422	3.91697	1.96974
P4hb	-0.0325217	0.792336	4.39495	2.13585
Ppme1	0.0323369	0.79349	6.9071	2.78808
Hspa4	0.0320818	0.795083	3.87644	1.95473
Csnk2a1	-0.031724	0.79732	2.57707	1.36573
Dnajc10	0.031045	0.801568	5.20896	2.381
Gtf2a2	0.0299185	0.80863	3.72762	1.89825
Klhdc9	0.0295811	0.810747	3.18386	1.67078
Thoc7	0.0292292	0.812958	3.05991	1.61349
Tnpo3	0.0291416	0.813508	3.5793	1.83968
Rrn3	-0.0289545	0.814685	3.79238	1.9231
Got1	-0.0288871	0.815108	3.62459	1.85782
Cebpz	-0.0287873	0.815736	4.23214	2.08139
Tceal6	-0.0287379	0.816046	2.40475	1.26589
Cdh2	-0.028222	0.819292	4.31116	2.10807
Mtf1	0.0281914	0.819485	3.50566	1.80969
Gm5176	0.0281582	0.819694	2.30708	1.20607
Exoc3	-0.0275899	0.823274	3.70225	1.8884
Ap3m2	-0.027538	0.823601	5.06119	2.33948
Tubb3	0.0273094	0.825042	3.1947	1.67568
Caprin1	0.0261184	0.832559	4.33015	2.11442
Stoml2	0.0260866	0.83276	3.91677	1.96966
Cops5	0.0259221	0.833799	3.34016	1.73992
Atp5d	-0.0255307	0.836274	3.27366	1.7109
Smarca2	0.0254298	0.836912	2.98463	1.57755
Cct4	0.0248495	0.840584	4.12684	2.04504
3110052M02Rik	-0.0245185	0.84268	5.31206	2.40927
Tubb2b	0.0243092	0.844007	2.26056	1.17668
Cenpf	0.0242101	0.844635	1.67125	-0.740927
Ahcyl1	-0.0241308	0.845137	4.20461	2.07197
Strap	0.0240357	0.84574	4.76747	2.25322
Anp32a	0.0239431	0.846327	3.86547	1.95065
Mtch2	0.0235498	0.848821	5.09332	2.34861
Stk25	-0.0233573	0.850042	4.81611	2.26787
Pcm1	-0.0230313	0.852112	4.14768	2.0523
Zc3h12a	0.0229386	0.8527	2.11591	-1.08128
Luc7l	-0.0225429	0.855214	5.42161	2.43872
Actb	-0.0223065	0.856716	1.84875	0.886549
Nap1l5	0.0212952	0.863148	1.62728	0.702463
Atf2	0.0211521	0.864058	3.06489	1.61583
2010015L04Rik	-0.0209977	0.865042	2.71621	1.4416
Slc25a25	-0.0209034	0.865642	8.44617	3.0783
Tacr1	-0.0209011	0.865657	1.38317	-0.467974
Nt5m	-0.0207199	0.866811	5.63517	2.49446
Tssc1	-0.0206454	0.867285	3.96389	1.98692
Ccl9	0.0205895	0.867642	2.56398	-1.35838
Acsm2	0.0199842	0.871499	1.54089	-0.623762
Ywhaq	0.0194458	0.874933	2.85451	1.51324
Bzw2	-0.0187123	0.879614	4.91272	2.29652
Pik3ip1	0.0183472	0.881946	4.19209	2.06767
Zfand5	0.0177612	0.885691	3.93771	1.97736
Pfkm	0.0176707	0.88627	4.1944	2.06847
Tsen34	0.0168347	0.891617	5.45713	2.44814
Lnp	0.0166213	0.892983	3.95924	1.98522
Hnrnpa1	-0.0164979	0.893773	4.1077	2.03833
Mau2	-0.0159093	0.897542	2.34368	1.22877
Ube2n	0.0158305	0.898047	3.46164	1.79146
Impdh2	-0.0156382	0.899279	4.65618	2.21915
Fam32a	0.0154997	0.900166	6.11278	2.61183
Dynll1	0.0151732	0.902259	1.84667	0.884926
Map2k2	-0.0151473	0.902424	2.9326	1.55218
Gpi1	-0.014914	0.903921	1.78325	0.834511
Nfs1	0.0147549	0.90494	4.05834	2.02089
Ndufv2	-0.0145158	0.906474	3.05186	1.60969
Dync1li1	0.0144657	0.906795	2.7061	1.43621
Osbpl2	0.0143694	0.907413	5.27006	2.39782
Celf6	0.0137255	0.911545	2.99807	1.58404
Glo1	-0.0136312	0.91215	6.94384	2.79573
Akr1a1	-0.0129155	0.916746	2.8911	1.53162
Sh3bgrl	-0.0125647	0.918999	4.0013	2.00047
Trappc2l	0.0124263	0.919888	3.12151	1.64225
Etfa	-0.0122454	0.921051	5.13127	2.35932
Lbh	0.0121708	0.92153	3.439	1.78199
Zwint	-0.0116559	0.924841	1.80404	0.851233
Tubb5	-0.0116275	0.925023	2.73866	1.45347
Rnf187	-0.0114501	0.926164	5.56871	2.47734
Elmo1	0.0113675	0.926695	4.29423	2.1024
Tomm40	0.0103705	0.933109	4.80944	2.26587
Rrp1	-0.010319	0.93344	3.10538	1.63477
Gng4	-0.0100728	0.935025	4.28433	2.09907
Snrk	0.00969726	0.937442	3.49528	1.80541
1110001A16Rik	0.0093958	0.939383	3.29762	1.72143
Tpd52l2	-0.00932174	0.93986	4.10346	2.03684
AW551984	-0.00874047	0.943604	5.45757	2.44826
Psma1	0.00862754	0.944332	3.6075	1.851
G3bp1	-0.00860769	0.944459	3.06252	1.61472
Gprasp1	0.00825899	0.946706	3.11111	1.63743
Arl6ip1	0.00821455	0.946992	2.81987	1.49563
Slc35f1	-0.00816341	0.947322	3.6637	1.8733
Uba1	0.00759559	0.950981	2.98588	1.57816
Nrbp1	-0.00756403	0.951185	6.22346	2.63772
Mapre2	0.00683821	0.955864	4.05335	2.01911
Rad23b	0.00651724	0.957934	4.66204	2.22096
Gm9776	0.00650494	0.958013	1.89287	-0.920571
Capns1	-0.00641181	0.958614	2.94125	1.55643
Mrps5	-0.00431366	0.97215	4.94976	2.30736
Ppp2r4	-0.00412912	0.973341	7.1442	2.83677
Mlf2	0.0041198	0.973401	3.28259	1.71484
Zfp113	-0.00403627	0.97394	1.49304	-0.57825
Pithd1	0.00385923	0.975083	4.42067	2.14426
Ythdf2	-0.00366347	0.976346	3.24833	1.6997
Usp11	0.00333572	0.978462	4.96013	2.31038
Tsn	-0.00257141	0.983396	2.86745	1.51977
Ewsr1	-0.00253621	0.983623	2.78089	1.47554
Mtus1	0.00227918	0.985283	3.85092	1.9452
Kcnk3	0.00226789	0.985356	2.45647	-1.29659
Gapdh	0.00218924	0.985864	1.63276	0.707309
Bcap29	-0.00201239	0.987005	5.48109	2.45446
Aldoart2	-0.00199781	0.9871	1.73333	0.793549
Vamp1	-0.00136464	0.991188	3.23383	1.69324
Runx3	-0.00124654	0.991951	1.54159	-0.624421
Dok4	0.000542534	0.996497	2.01083	1.00779
Ntsr1	9.90856e-05	0.99936	4.50729	2.17226
Jak1	-5.9001e-05	0.999619	4.83159	2.2725

## Sheet: Panel f - GO terms
GO	term	class	p	p_corr	n_genes	n_study	n_go	study_genes	per
GO:0061621	canonical glycolysis	biological_process	3.31614e-06	0.013773	5	380	17	['Gapdh', 'Hk1', 'Eno1', 'Pfkm', 'Gpi1']	0.294118
GO:0098761	cellular response to interleukin-7	biological_process	3.31614e-06	0.013773	5	380	17	['Jak1', 'Eno1', 'P4hb', 'Hdgf', 'Rad23b']	0.294118
GO:0005737	cytoplasm	cellular_component	1.37772e-34	2.50607e-31	216	380	7172	['Srp54a', 'Magee1', 'Atp1a3', 'Calb1', 'Hnrnpa1', 'Ppa2', 'Rps10', 'Reep1', 'Ralgapa2', 'Dnm3', 'Stoml2', 'Kank2', 'Nap1l4', 'Eif3f', 'Gtf2i', 'Ythdf2', 'Cap1', 'Slc25a17', 'Cuedc2', 'Myo5c', 'Capns1', 'Copa', 'Capn6', 'Aarsd1', 'Slc30a9', 'Cyp4a31', 'Capzb', 'Aqp7', 'Ehd4', 'Lbh', 'Jak1', 'Ube2n', 'Azi2', 'Nedd4', 'Tns4', 'Dok4', 'Tsn', 'Cd2bp2', 'Gapdh', 'Rab5a', 'Fbxo3', 'Ywhag', 'Ywhaq', 'Yw…	0.0301171
GO:0005829	cytosol	cellular_component	4.62785e-23	4.20903e-20	132	380	3862	['Srp54a', 'Calb1', 'P4hb', 'Rps10', 'Wipi2', 'Ralgapa2', 'Psg23', 'Ythdf2', 'Cap1', 'Cuedc2', 'Capns1', 'Chchd6', 'Capzb', 'Jak1', 'Srp54b', 'Ube2n', 'Nedd4', 'Tomm40', 'Cd2bp2', 'Gapdh', 'Rab5a', 'Fbxo3', 'Ywhag', 'Aldoart2', 'Ywhaq', 'Ywhaz', 'Pcm1', 'Pcmt1', 'Runx3', 'Caprin1', 'Vps29', 'Rnf187', 'Osbpl2', 'Nfs1', 'Trappc2l', 'Cops5', 'Dynll1', 'Zc3hav1l', 'Rps5', 'Tubb5', 'Snd1', 'Hsph1', 'S…	0.0341792
GO:0005634	nucleus	cellular_component	2.87091e-21	1.74073e-18	172	380	6231	['Srp54a', 'Magee1', 'Atp1a3', 'Calb1', 'Utp18', 'Hnrnpa1', 'Itgam', 'Ubn2', 'Rps10', 'Ralgapa2', 'Tsen34', 'Itgb3', 'Nap1l4', 'Ythdf2', 'Gtf2i', 'Zmym3', 'Cuedc2', 'Coq7', 'Slc30a9', 'Ybey', 'Lbh', 'Jak1', 'Srp54b', 'Ube2n', 'Elof1', 'Nedd4', 'Smarca2', 'Tsn', 'Cd2bp2', 'Gapdh', 'Fbxo3', 'Zfp382', 'Ywhaz', 'Clip1', 'Nucks1', 'Runx3', 'Pold4', 'Rnf187', 'Nfs1', 'Arpc1a', 'Tceal8', 'Zbtb44', 'Trap…	0.0276039
GO:0005739	mitochondrion	cellular_component	2.25252e-14	1.02433e-11	70	380	1827	['Clybl', 'Bcat1', 'Atf2', 'Dynll1', 'Snd1', 'Tmem242', 'Pam16', 'Acot13', 'Slc25a25', 'Fkbp4', 'Capn10', 'Nacc2', 'Ppa2', 'Romo1', 'Reep1', 'Txn1', 'Map2k2', 'Mrps5', 'Opa1', 'Stoml2', 'Dnm3', 'Kank2', 'Sult4a1', 'Ptgr2', 'Nt5m', 'Slc25a14', 'Slc25a17', 'Hk1', 'Ubc', 'Vamp1', 'Acly', 'Mapk10', 'Coq7', 'Chchd6', 'Slc30a9', 'Mrpl40', 'Nme1', 'Ybey', 'Uba1', 'Hagh', 'Abat', 'Vdac1', 'Vdac2', 'Letm1…	0.0383142
GO:0043209	myelin sheath	cellular_component	1.59914e-09	5.81766e-07	17	380	183	['Gapdh', 'Ywhag', 'Gnb2', 'Ndufv2', 'Actb', 'Cltc', 'Fscn1', 'Cct3', 'Slc25a12', 'Eno1', 'Atp1a3', 'Actr1a', 'Ubc', 'Nme1', 'Vdac1', 'Vdac2', 'Gpi1']	0.0928962
GO:0045202	synapse	cellular_component	2.68762e-09	8.14798e-07	39	380	936	['Cops5', 'Mlf2', 'Rps5', 'Hnrnpm', 'Cops4', 'Cdh2', 'Atp1a3', 'Nrcam', 'Calb1', 'Cadps2', 'Hnrnpa1', 'Ppa2', 'Eif2s3x', 'Rps10', 'Dnm3', 'Itgb3', 'Iqsec1', 'Cpne4', 'Eif3f', 'Ppp2r2a', 'Slc35f1', 'Map1lc3a', 'Vamp1', 'Clstn3', 'Akr1a1', 'Sorbs1', 'Actb', 'Atp6v0a1', 'Sv2c', 'Cntnap4', 'Rpl12', 'Nmnat2', 'Ywhag', 'Gnb2', 'Ywhaq', 'Caprin1', 'Gng4', 'Olfm2', 'Arpc1a']	0.0416667
GO:0098978	glutamatergic synapse	cellular_component	6.00251e-09	1.5598e-06	35	380	796	['Mlf2', 'Hnrnpm', 'Cdh2', 'Nrcam', 'Calb1', 'Cadps2', 'Btbd9', 'Itgb3', 'Dnm3', 'Als2', 'Iqsec1', 'Cpne4', 'Elmo1', 'Ap3m2', 'P2ry4', 'Ppp2r2a', 'Cap1', 'Vamp1', 'Map1lc3a', 'Mapk10', 'Clstn3', 'Ube2i', 'Cnn3', 'Prkce', 'Actb', 'Nedd4', 'Gapdh', 'Rab5a', 'Cltc', 'Ywhaz', 'Plcb4', 'Caprin1', 'Olfm2', 'Osbpl2', 'Arpc1a']	0.0439698
GO:1990904	ribonucleoprotein complex	cellular_component	9.30366e-09	1.90157e-06	23	380	389	['Rps5', 'Hnrnpm', 'Hnrnpa1', 'Celf6', 'Rps10', 'Mrps5', 'Snrnp70', 'G3bp1', 'Snrpg', 'Mrpl40', 'Aqp7', 'Actb', 'Hspa1a', 'Rpl12', 'Srp19', 'Tial1', 'Mrps33', 'Mrpl10', 'Gapdh', 'Celf4', 'Mrpl27', 'Snrpf', 'Mrpl24']	0.059126

## Sheet: Panel g - individual genes
Csnk2a1			Slc25a14			Nucks1			Nacc2
WT	3xTg		WT	3xTg		WT	3xTg		WT	3xTg
0.418013	3.53938		5.72744	9.29491		1.8621	4.96109		-0.96043	-0.37159
-1.24026	2.26737		-0.86716	8.1873		-0.97443	3.01159		0.9463	-0.31967
-1.16072	1.95625		-0.86716	-0.86716		-2.62606	3.45269		-0.07034	0.061124
-0.23291	1.24535		-0.86716	-0.86716		1.2829	0.605385		-0.89769	0.034524
3.02514	0.89438		-0.86716	4.0437		-5.40759	-0.07252		0	0.456
-0.70554	0.84346		-0.86716	5.90017		-3.13537	2.04364		1.57267	1.36676
0.694678	1.37294		-0.86716	4.55031		3.0597	0.740705		-1.41418	-1.87712
0.516108	2.74235		5.93811	6.41318		0.84116	3.4846		0.694822	-1.82793
1.33736	1.61033		6.78984	6.2981		4.15591	1.85115		-0.43942	-2.076
-0.62465	-0.78618		3.02996	6.45694		-2.21953	-2.1099		0.033396	-0.11397
1.03805	0.426034		7.49215	6.51689		-4.89347	2.45655		-0.06753	0.111399
0.844389	0.110454		-0.86716	5.86508		-1.16602	-0.40726		0.414752	-1.13816
-4.78428	0.133272		-0.86716	4.10616		-1.96091	0.811255		1.49192	-0.51631
0.564032	-2.80536		5.02094	-0.86716		-0.74351	-0.34195		-0.83643	-1.94279
1.37196	2.7123		5.68478	-0.86716		2.41116	-2.8359		-1.5442	1.12277
-3.19968	-0.50053		-0.86716	-0.86716		-4.34461	1.26121		1.92027	-0.19972
2.03779	1.07019		5.35623	4.06244		3.16516	2.21191		-1.29556	1.71754
0.415093	0.913833		6.54243	5.75321		2.27774	2.78591		0.426435	1.02681
0.781177	1.01904		3.97622	8.51901		1.69958	-3.00559		-0.99335	0.957089
-0.84853	1.41532		-0.86716	5.98769		-1.92297	1.28451		-0.06495	-0.73911
0	2.06508		4.66296	6.54766		0.692256	2.17851		-0.076	-0.20294
0.407421	1.95207		4.05805	3.81237		-0.26945	1.63269		-0.02142	-1.07018
0.16675	-0.55306		5.12139	5.58272		1.23496	0.746462		0.178697	-1.45487
-5.0168	0.927902		-0.86716	-0.86716		-0.18848	2.39758		-0.785	-0.16474
-2.85028	-0.09688		-0.86716	3.17585		-5.40759	-1.42267		1.26563	0.916413
-0.29344	0.577359		2.79259	5.84705		0	2.51367		1.09112	-1.86264
-4.19387	0.836113		0	5.46159		2.69414	-1.23551		3.07862	-1.54368
1.70766	0.850283		-0.86716	5.89008		2.87879	0.832835		1.69273	-2.21533
-2.36877	1.07106		5.80843	6.46807		0.567296	1.75572		-0.79313	-1.83288
2.22589	1.03774		-0.86716	4.89819		1.25289	2.58426		0.891304	-1.22731
-0.29639	0.814059		5.59469	4.77817		1.39787	1.35347		-1.32841	-0.17936
3.34683	1.69501		7.86207	5.22801		-1.64293	2.94979		-0.49223	-2.04728
-3.98709	-1.51737		-0.86716	5.87097		1.62447	0.759084		0.523659	-1.35102
-2.37208			-0.86716			-1.26966			0.265272
-2.8757			-0.86716			-0.69478			0.474712
