# Supplementary material for: VTA dopamine neurons are hyperexcitable in 3xTg-AD mice due to casein kinase 2-dependent SK channel dysfunction
Source: Nat Commun. 2024 Nov 8;15:9673. doi: 10.1038/s41467-024-53891-1 (PMC11549218; doi:10.1038/s41467-024-53891-1)
Supplement: Supplementary file 4 — Source Data 1 - Main [file 41467_2024_53891_MOESM4_ESM.zip › Main figs/Figure 7 raw values.xlsx]

## Sheet: 6c SGC freq
WT naïve	3xTg naïve			WT + SGC	3xTg + SGC
1.55482	0.926721			1.21381	1.14229
1.50554	2.12376			0.759631	1.08332
1.62634	1.50825			0.89049	0.994551
2.39089	1.40533			1.15332	1.44705
1.36206	1.93538			1.82101	1.47714
0.731092	1.50399			1.22817	1.2427
1.82659	2.74094			1.19849	1.14087
0.957747	2.46319			2.18348	1.36489
1.80716	2.75087			1.73614	2.78436
1.7584	2.28596			2.22827	1.58881
1.68741	2.35703			1.50217	1.26093
2.39288	3.09298			2.34197	1.63431
0.840136	2.58242			0.491498	1.05203
0.688658	2.47403			2.13576	1.19201
1.68837	2.21258			2.4766	1.93811
1.35956	2.31845			1.97201	0.982524
0.861837	3.16564
2.07654	3.41431
0.784669	1.69829
1.86191	2.52015
1.18876	2.14918
1.37735	2.62114
1.41568	0.94465
2.47369	0.727564
0.961733	1.55853
1.18396	0.963193
1.63848	3.01947
0.93958	3.23566
1.22889	2.00029
1.34997	0.855309
0.569403	3.531
0.674921	3.12859
0.94469	1.95992
0.749892	2.38366
0.809054	2.46381
0.932034
1.00134
1.00768

## Sheet: 6d SGC CV ISI
WT naïve	3xTg naïve			WT + SGC	3xTg + SGC
0.05831	0.171242			0.073688	0.030448
0.073483	0.072545			0.0590529	0.043425
0.081256	0.200176			0.0472018	0.027035
0.104355	0.100054			0.0688253	0.027706
0.030455	0.165101			0.0532093	0.041537
0.068958	0.371571			0.102063	0.035971
0.268697	0.095025			0.0533401	0.055126
0.056799	0.230847			0.0973892	0.027418
0.136829	0.058394			0.0301189	0.035085
0.068362	0.056755			0.0432801	0.028742
0.041715	0.119526			0.0682044	0.067554
0.107196	0.068428			0.0303052	0.045839
0.078767	0.049835			0.0630299	0.026849
0.020716	0.103524			0.140432	0.066423
0.071545	0.174213			0.0510414	0.040403
0.118331	0.043493			0.0986276	0.049969
0.078083	0.08389
0.086813	0.048931
0.079238	0.059543
0.073993	0.068677
0.043927	0.062978
0.153397	0.11744
0.032398	0.066691
0.113519	0.115203
0.023752	0.089613
0.036902	0.053403
0.200595	0.301115
0.051447	0.579902
0.079416	0.027521
0.173796	0.150261
0.04418	0.363328
0.028182	0.082482
0.063556	0.148645
0.028943	0.101138
0.032993	0.045564
0.063818
0.049642
0.058112

## Sheet: 6f SGC mean mAHP
WT naïve	3xTg naïve			WT + SGC	3xTg + SGC
-59.8463	-53.564			-55.0528	-67.0643
-57.9326	-44.9821			-61.4636	-61.863
-58.5488	-48.7214			-63.61	-67.3063
-50.276	-58.4726			-59.2937	-64.2054
-69.0079	-52.9989			-60.9505	-61.6889
-74.336	-42.7516			-59.2117	-71.4766
-62.4408	-55.2558			-67.9068	-52.9752
-62.2787	-48.9932			-56.3993	-63.8854
-56.188	-53.0768			-70.7459	-74.55
-62.023	-54.3986			-67.6584	-71.1644
-62.6947	-53.1622			-55.0921	-67.6378
-58.6808	-52.7039			-76.2109	-67.4801
-61.8922	-50.8736			-74.6407	-74.8454
-68.6888	-53.0338			-61.2359	-58.1304
-57.8286	-45.5146			-56.0717	-63.9972
-49.3387	-53.2779			-60.5284	-59.9028
-59.0515	-52.9087
-49.9042	-53.2019
-60.8847	-51.232
-54.9452	-50.8356
-59.3113	-53.9637
-51.8576	-47.1427
-58.6698	-59.1148
-59.3393	-46.0682
-77.9003	-50.1751
-63.8895	-54.3646
-46.5997	-24.4681
-55.5368	-23.5214
-56.9438	-57.0148
-32.6614	-39.7588
-56.1014	-37.9905
-66.1113	-39.3865
-58.2534	-45.3214
-66.9394	-52.2972
-64.807	-55.5304
-63.1944
-70.3817
-66.9397

## Sheet: 6g SGC tail current AUC
WT	3xTg	3xTg + SGC
13.7385	366.285	89.8834
425.857	198.574	149.462
326.353	4.69039	105.638
230.294	42.9058	202.07
17.5312	3.72952	293.054
82.284	4.00431	49.5212
0.084957	1.0779	188.938
143.956	-0.04321	260.682
49.3969	109.245	213.208
20.4305	84.3549	175.99
37.4664	54.1291	183.349
141.983	-0.03669	65.0903
69.209	80.615	46.3332
43.5967	79.0158
413.675	100.741
172.636	35.4581
96.0075	67.0757
254.555	112.337
251.47	-0.12943
107.608	116.868
	129.275
	58.4209
	8.30756
	4.94948
	112.508
	90.421
	79.5473
	29.3731
	141.15
	10.6171
	56.4864
	83.4336
	17.0291
	237.095
	8.13378
	5.36946
	199.878
	38.1578
	13.9784
	15.5449
	22.0302
	-0.40136
