# Supplementary material for: VTA dopamine neurons are hyperexcitable in 3xTg-AD mice due to casein kinase 2-dependent SK channel dysfunction
Source: Nat Commun. 2024 Nov 8;15:9673. doi: 10.1038/s41467-024-53891-1 (PMC11549218; doi:10.1038/s41467-024-53891-1)
Supplement: Supplementary file 4 — Source Data 1 - Main [file 41467_2024_53891_MOESM4_ESM.zip › Main figs/Figure 2 raw values.xlsx]

## Sheet: 2b cell attached freq (Hz)
3 mo WT	6 mo WT	12 mo WT	18 mo WT			3 mo 3xTg	6 mo 3xTg	12 mo 3xTg	18 mo 3xTg
1.4474	5.31461	1.02182	1.33706			2.41008	0.848555	5.22897	0.901814
2.17624	2.09162	1.38996	1.76422			0.550025	1.17043	1.60963	2.48185
1.58041	1.94791	2.71888	2.71795			1.81697	4.6388	2.35134	2.55909
2.24703	1.18284	2.4736	1.67477			3.61224	3.16137	1.37551	0.951997
1.09307	2.87521	0.79246	1.91844			3.58095	1.95287	2.24075	0.699648
1.54302	0.622176	4.70804	1.91161			0.442576	3.46654	1.00969	1.84757
1.33213	2.01775	1.39934	1.45896			1.74329	2.28671	2.35942	3.05293
1.2828	0.315655	1.33845	3.11973			0.907344	0.869095	2.83365	2.20986
2.65273	3.57902	0.925495	3.11871			1.54584	1.38828	1.49463	3.10875
2.03267	1.46358	4.25055	4.03022			2.16695	2.67511	5.085	1.32806
0.529128	2.1764	1.51325	2.33451			1.53355	1.50155	3.49098	1.19632
0.336215	1.19804	1.33963	2.3943			3.69439	3.56753	16.1027	1.48239
0.698088	2.39777	0.823775	2.64402			1.12857	1.47734	7.05383	4.49301
1.65344	0.818653	1.91343	1.51599			0.768773	3.24002	1.63791	0.70521
0.824918	4.04251	2.27201	1.34475			0.589013	0.741809	4.91883	0.495368
2.22824	2.63733	1.45916	0.967791			1.42198	2.0837	1.87879	2.47299
0.938923	0.956364	3.8397	1.56899			1.11266	2.59322	7.72324	0.625056
1.50787	1.13816	3.66744	1.69625			1.23461	1.79365	2.48798	3.42383
1.43452	2.98735	0.818737	1.10072			1.13727	2.1864	0.762797	1.3412
2.83508	3.13447	1.45295	1.06051			0.59764	2.06458	1.10489	0.530326
1.65866	2.36815	2.16954	1.20744			1.56914	6.0928	0.87282	0.762724
1.29881	1.06528	1.46664	3.04412			0.798776	2.17052	2.10487	1.05846
0.40038	1.77697	0.84994	1.94304			0.820513	3.76442	1.73065	0.766903
3.68984	1.97378	1.64295	1.5357			2.5016	1.13049	3.29349	1.34074
1.66873	0.820015	1.1602	1.64748			2.91643	1.72173	1.86054	2.12683
1.85433	0.964981	1.38663	3.00314			1.7543	3.06417	0.488767	2.94651
1.39693	2.07841	1.55459	3.69952			1.82331	1.55058	1.27121	1.22773
0.955298	2.32727	1.33367	1.32215			3.74302	2.53374	3.31708	5.07657
1.7194	1.41293	1.34486	0.709242			0.660532	1.49115	1.28272	1.04586
0.410828	0.662608	1.18515	2.6397			1.67684	3.39786	1.64438	2.99046
1.87166	3.23211	1.01308	3.44145			1.76847	0.660698	2.39682	0.950824
1.5664	2.32457	1.11951	1.20026			0.960538	1.48209	2.76574	1.15437
1.52371	0.860321	1.69888	2.85171			3.23401	5.55125	1.36602	1.19294
2.93026	1.47083	1.55899	1.08697			2.38035	0.584473	2.70441	2.97605
2.44336	1.46348	0.76895	3.09428			4.90893	2.53451	0.97025	2.28826
0.500395	2.0617	0.925495	2.65511			3.92453	1.12299	10.0596
2.13033	1.03209	3.04526	0.849321			1.20927	2.01804	3.11585
1.30153	1.22321	4.25055	2.51719			0.630519	2.42172	3.74843
0.925039	1.31898	1.86256	0.485289			4.61839	5.47384	1.8249
1.28658	1.11674	1.51325	1.08115			2.83816	3.31854	1.54372
0.943946	0.684208	0.920242	2.07825			0.501928	2.07551	0.926855
6.37349	1.94172	1.33963	1.72806			3.79419	1.54999	0.724327
1.58286	3.19135	3.43969	1.35			1.60548	0.875658	10.6614
0.95282	4.26595	1.22668				2.86873	7.17758	3.41173
3.66935	2.83032	0.823775				3.19597	1.69744	3.48817
0.463697	2.04953	2.82252				1.73949	2.08642	1.51876
4.44146	0.49909	1.91343				2.60124	4.36714	1.96796
3.14029	4.32859	2.27201				3.52063	2.32486	2.83764
1.02893	2.17659	1.45916				2.08623	2.38385	1.58541
2.55278	1.95105	2.53267				0.800371	0.684585	2.65555
1.71087	0.997694	3.8397				0.826423	1.96928	1.35031
1.78329	2.02427	3.66744				1.40242	2.66314	2.89663
4.27658	1.40879	0.700124				1.87621	1.14975	0.417057
3.04024	1.05144	0.818737				0.776078	3.0087	1.08425
2.46683	2.28748	1.45295				0.669332	3.4711	1.17275
1.23195	0.929157	2.16954				1.49194	1.33348	9.04683
1.57338	2.38427	1.46664				2.86998	1.82711	3.70494
1.75999	5.20479	4.89712				1.10633	1.34451	3.41944
2.22225	1.8175	0.84994				1.41087	1.61515	2.50306
3.75825	1.74714	0.945968				0.400264	2.91335	6.05086
0.802928	1.62224	1.64295				1.63942	2.58333	0.824636
0.066667	2.18343	2.26029				3.46459	1.96037	0.612218
2.94333	1.46433	2.02993				5.96569	1.10458	2.04942
0.75	1.17762	0.96311				3.31619	1.01101	2.98979
		1.1602				1.10458	2.83326	1.19472
		1.38663				1.01101	2.70446	8.7054
		1.55459				2.83326	1.79922	6.64595
		1.33367				2.70446	1.23146	6.67159
		1.55368				1.79922	3.39651	5.06782
		1.34486				1.23146	1.74641	3.45958
		1.18515				3.39651	4.12899	2.55118
		1.01308				1.74641	1.07755	3.49841
		1.23284				4.12899	1.05508	6.90552
		1.11951				1.07755		6.77057
		1.69888				1.05508		5.05369
		1.55899						3.12863
								5.6532
								4.63267
								1.0691
								1.20847
								1.84007
								1.71929
								0.984677
								4.0398
								1.69961
								1.30649
								3.30142
								1.08023
		4.48104
		2.89578
		3.07798
		1.85123
		3.93669
		4.12108
		3.21852
		2.64392
		2.45671
		5.92758
		1.64298
		2.17782
		4.26246
		1.15443
		1.58137
		4.49097
		2.0772
		2.39509
		3.10832
		1.96304
		3.76589
		3.4906
		5.80969
		5.50867
		5.94669
		5.43245
		2.84287
		2.48945
		6.48133
		3.15722
		1.83528
		3.90214
		6.11856
		5.17294
		2.79255
		1.5656
		1.95237
		1.18276
		0.739382
		3.67706
		1.14295
		2.23393
		1.97223
		0.908196
		0.721305
		1.01593
		1.38886
		1.30603
		1.0567
		2.53453
		1.65919
		1.75467
		3.1377
		0.685528
		1.32022
		2.95373
		3.37981
		4.55548
		5.35826
		2.76699
		2.55419
		2.10992
		3.0315
		2.59601
		1.7335
		1.42635

## Sheet: 2c cell attached CV ISI
3 mo WT	6 mo WT	12 mo WT	18 mo WT			3 mo 3xTg	6 mo 3xTg	12 mo 3xTg	18 mo 3xTg
0.038106	0.707342	0.11584	0.207639			0.038106	0.707342	0.11584	0.207639
0.067771	0.566929	0.033862	0.361093			0.067771	0.566929	0.033862	0.361093
0.112331	0.0282829	0.289351	0.165347			0.112331	0.0282829	0.289351	0.165347
0.12939	0.145074	0.522919	0.187707			0.12939	0.145074	0.522919	0.187707
0.054877	0.122925	0.190773	0.196808			0.054877	0.122925	0.190773	0.196808
0.057931	0.0565913	0.429299	0.058175			0.057931	0.0565913	0.429299	0.058175
0.222376	0.0182398	0.535308	0.555812			0.222376	0.0182398	0.535308	0.555812
0.076199	0.238657	0.042043	0.212155			0.076199	0.238657	0.042043	0.212155
0.23992	0.293018	0.093102	0.01801			0.23992	0.293018	0.093102	0.01801
0.460108	0.0467533	0.111426	0.31952			0.460108	0.0467533	0.111426	0.31952
0.032412	0.022638	0.079065	0.083471			0.032412	0.022638	0.079065	0.083471
0.050956	0.153124	0.117008	0.357792			0.050956	0.153124	0.117008	0.357792
0.024882	0.104497	0.02383	0.050694			0.024882	0.104497	0.02383	0.050694
0.270497	0.0531457	0.037016	0.19403			0.270497	0.0531457	0.037016	0.19403
0.238156	0.310586	0.614873	0.693774			0.238156	0.310586	0.614873	0.693774
0.026461	0.0135822	0.079198	0.155102			0.026461	0.0135822	0.079198	0.155102
0.114232	0.10493	0.487739	0.084617			0.114232	0.10493	0.487739	0.084617
0.039852	0.0890058	0.495121	0.079536			0.039852	0.0890058	0.495121	0.079536
0.438519	0.0902756	0.134254	0.07227			0.438519	0.0902756	0.134254	0.07227
0.623737	0.0715958	0.075183	0.027739			0.623737	0.0715958	0.075183	0.027739
0.038934	0.11466	0.466049	0.039705			0.038934	0.11466	0.466049	0.039705
0.032202	0.0829166	0.099717	0.329705			0.032202	0.0829166	0.099717	0.329705
0.067177	0.0634563	0.049737	0.163139			0.067177	0.0634563	0.049737	0.163139
0.124148	0.121118	0.11414	0.117815			0.124148	0.121118	0.11414	0.117815
0.194983	0.0722673	0.084511	0.038556			0.194983	0.0722673	0.084511	0.038556
0.224199	0.0258176	0.067621	0.129137			0.224199	0.0258176	0.067621	0.129137
0.048543	0.0659893	0.222892	0.36497			0.048543	0.0659893	0.222892	0.36497
0.069021	0.0879075	0.142476	0.042121			0.069021	0.0879075	0.142476	0.042121
0.171001	0.205322	0.267725	0.097273			0.171001	0.205322	0.267725	0.097273
0.03421	0.122352	0.157739	0.095533			0.03421	0.122352	0.157739	0.095533
0.146185	0.286071	0.183918	0.128139			0.146185	0.286071	0.183918	0.128139
0.027843	0.215732	0.064755	0.098728			0.027843	0.215732	0.064755	0.098728
0.302288	0.0735664	0.084643	0.03229			0.302288	0.0735664	0.084643	0.03229
0.066441	0.088564	0.031571	0.064568			0.066441	0.088564	0.031571	0.064568
0.041507	0.247804	0.072316	0.280959			0.041507	0.247804	0.072316	0.280959
0.037353	0.017778	0.093102	0.261686			0.037353	0.017778	0.093102	0.261686
0.544202	0.0645223	0.138533	0.164438			0.544202	0.0645223	0.138533	0.164438
0.025497	0.248746	0.111426	0.153695			0.025497	0.248746	0.111426	0.153695
0.066259	0.21451	0.13346	0.219263			0.066259	0.21451	0.13346	0.219263
0.083923	0.0639697	0.079065	0.18			0.083923	0.0639697	0.079065	0.18
0.127534	0.052127	0.068443	0.020484			0.127534	0.052127	0.068443	0.020484
0.468923	0.0932999	0.117008	0.307341			0.468923	0.0932999	0.117008	0.307341
0.033738	0.297334	0.733347	0.166817			0.033738	0.297334	0.733347	0.166817
0.078974	0.169617	0.054393				0.078974	0.169617	0.054393
0.090445	0.159796	0.02383				0.090445	0.159796	0.02383
0.023777	0.45494	0.148088				0.023777	0.45494	0.148088
0.485425	0.048413	0.037016				0.485425	0.048413	0.037016
0.212588	0.460295	0.614873				0.212588	0.460295	0.614873
0.03939	0.0328128	0.079198				0.03939	0.0328128	0.079198
0.018934	0.0301118	0.174483				0.018934	0.0301118	0.174483
0.043707	0.438993	0.487739				0.043707	0.438993	0.487739
0.025985	0.312575	0.495121				0.025985	0.312575	0.495121
0.457776	0.531342	0.086394				0.457776	0.531342	0.086394
0.069605	0.0549172	0.134254				0.069605	0.0549172	0.134254
0.192694	0.0193066	0.075183				0.192694	0.0193066	0.075183
0.024002	0.247048	0.466049				0.024002	0.247048	0.466049
0.077808	0.0243623	0.099717				0.077808	0.0243623	0.099717
0.348348	0.536045	0.387059				0.348348	0.536045	0.387059
0.120448	0.0746472	0.049737				0.120448	0.0746472	0.049737
0.171379	0.242749	0.099295				0.171379	0.242749	0.099295
0.036797	0.0952405	0.11414				0.036797	0.0952405	0.11414
0.95696	0.027815	0.158289				0.95696	0.027815	0.158289
0.186896	0.040229	0.163556				0.186896	0.040229	0.163556
0.186896	0.228496	0.081397				0.186896	0.228496	0.081397
		0.084511						0.084511
		0.067621						0.067621
		0.222892						0.222892
		0.142476						0.142476
		0.121157						0.121157
		0.267725						0.267725
		0.157739						0.157739
		0.183918						0.183918
		0.08228						0.08228
		0.064755						0.064755
		0.084643						0.084643
		0.031571						0.031571
						0.087552
						0.051738		0.226151
						0.633318		0.227307
						0.575438	0.060902	0.212187	0.495609
						0.082919		0.436619	0.182783
						0.017751	0.044039	0.076353	0.438061
						0.02899	0.43624	0.533314	0.063766
						0.120545	0.155111	0.095519	0.041376
						0.034116	0.150966	0.344254	0.617238
						0.175821	0.117804	0.381665	0.737653
						0.080213	0.342551	0.450074	0.098606
						0.283637	0.055496	0.251567	0.38741
						0.104489	0.120768	1.90037	0.110721
						0.016586	0.44258	1.01099	0.078568
						0.071429	0.136694	0.301803	0.100738
						0.066658	0.320054	0.211827	0.139734
						0.099319	0.03966	0.264417	0.139648
						0.134537	0.310661	0.946021	0.15267
						0.043315	0.048737	0.158728	0.772394
						0.100019	0.185876	0.547591	0.039218
						0.530718		0.088229	0.292276
						0.214655	0.26138	0.163876
						0.073802	0.140551	0.465669	0.536483
						0.334213	0.112714	0.321902	0.084857
						0.45693	0.421223	0.188197	0.042399
						0.169534	0.350554	0.125393	0.045273
						0.13315	0.570705	0.025636	0.023094
						0.479481	0.518828	0.060356	0.171681
						0.074519	0.065	0.161478	0.463935
						0.255105	0.160622	0.115306	0.382338
						0.375463	0.067184	0.228232	0.319265
						0.248164	0.071654	0.171769	0.670049
						0.049819	0.275838	0.317296	0.126281
						0.489448	0.147938	0.13355	0.107115
						0.124935	1.18521	0.537653	0.310685
						0.110526	0.193753	0.098888	0.317664
						0.498648	0.270477	0.736453	0.132064
						0.081827	0.368464		0.808689
						0.59364	0.369742	0.10708	0.292605
						0.237427	0.932807	0.7369
						0.063484	0.162219	0.271622
						0.194928	0.20518	0.132095
						0.218179	0.265859	0.100257
						0.230383	0.173461	0.046825
						0.601297	0.222734	2.15543
						0.294386	0.063096	0.4175
						0.067059	0.154718	0.349252
						0.298039	0.081073	0.283172
						0.73766	0.827387	0.047992
						0.20016	0.168674	0.077275
						0.047065	0.147879	0.12758
						0.094452	0.468664	0.142569
						0.25311	0.268099	0.051597
						0.093563	0.22738	0.05146
						0.041113	0.380989	0.03875
						0.196053	0.135297	0.320906
						0.431851	0.433866	0.035557
						0.1352	0.061336	0.59086
						0.234852	0.201322	0.205816
						0.028567	0.299339	0.639988
						0.067472	0.133034	0.100057
						0.390188	0.25283	0.646378
						0.620017	0.126963	0.126043
						0.575006	0.02218	0.040068
						0.194132	0.067935	0.048455
						0.103397	0.046058	0.160872
						0.06675	0.025467	0.28476
						0.137771	0.194132
						0.114296	0.103397	0.752552
						0.293959	0.06675	0.220436
						0.272767	0.137771	0.177592
						0.62047	0.114296	0.219465
						0.482054	0.293959	0.292842
						0.24664	0.272767	0.609148
						0.40053	0.62047	0.211498
							0.482054	0.403114
							0.24664	0.889746
							0.40053	0.405104
								0.167259
								0.322896
								0.165547
								0.422076
								0.099207
								0.160668
								0.04834
								0.024595
								0.388139
								0.358027
								0.491623
								0.09713
								0.176933
		0.188125						0.188125
		0.324156						0.324156
		0.635125						0.635125
		0.124484						0.124484
		0.288568						0.288568
		0.22567						0.22567
		0.27457						0.27457
		0.044584						0.044584
		0.11503						0.11503
		0.162347						0.162347
		0.189878						0.189878
		0.060134						0.060134
		0.322236						0.322236
		0.088092						0.088092
		0.086042						0.086042
		0.383326						0.383326
		0.461537						0.461537
		0.236989						0.236989
		0.221355						0.221355
		0.07621						0.07621
		0.271113						0.271113
		0.218869						0.218869
		0.224413						0.224413
		0.331686						0.331686
		0.539887						0.539887
		0.458942						0.458942
		0.061016						0.061016
		0.123932						0.123932
		0.339145						0.339145
		0.518914						0.518914
		0.123842						0.123842
		0.299919						0.299919
		0.243973						0.243973
		0.150108						0.150108
		0.221438						0.221438
		0.060944						0.060944
		0.066444						0.066444
		0.14563						0.14563
		0.03331						0.03331
		0.5037						0.5037
		0.048415						0.048415
		0.363605						0.363605
		0.109135						0.109135
		0.04283						0.04283
		0.027547						0.027547
		0.130731						0.130731
		0.107386						0.107386
		0.126301						0.126301
		0.098709						0.098709
		0.028668						0.028668
		0.041088						0.041088
		0.020097						0.020097
		0.013058						0.013058
		0.058217						0.058217
		0.135221						0.135221
		0.168981						0.168981
		0.181367						0.181367
		0.607585						0.607585
		0.055116						0.055116
		0.072946						0.072946
		0.291088						0.291088
		0.163611						0.163611
		0.082849						0.082849
		0.066173						0.066173
		0.098496						0.098496
		0.059417						0.059417

## Sheet: 2e 12 mo FI average
Current injected	WT_cell 1	WT_cell 2	WT_cell 3	WT_cell 4	WT_cell 5	WT_cell 6	WT_cell 7	WT_cell 8	WT_cell 9	WT_cell 10	WT_cell 11	WT_cell 12	WT_cell 13	WT_cell 14	WT_cell 15	WT_cell 16	WT_cell 17	WT_cell 18	WT_cell 19	WT_cell 20	WT_cell 21	WT_cell 22	WT_cell 23	WT_cell 24			3xTg_cell 1	3xTg_cell 2	3xTg_cell 3	3xTg_cell 4	3xTg_cell 5	3xTg_cell 6	3xTg_cell 7	3xTg_cell 8	3xTg_cell 9	3xTg_cell 10	3xTg_cell 11	3xTg_cell 12	3xTg_cell 13	3xTg_cell 14	3xTg_cell 15	3xTg_cell 16	3xTg_cell 17	3xTg_cell 18	3xTg_cell 19	3xTg_cell 20	3xTg_cell 21	3xTg_cell 22	3xTg_cell 23
0	0	0	1	3	0	0	2	2	0	0	0	1	1	1	0	0	0	1	0	0	1	1	1	0			2	2	1	1	2	0	0	1	1	0	1	0	2	1	0	0	0	0	1	0	0	0	0
10	1	0	1	5	1	2	3	2	0	1	0	1	1	2	1	0	0	1	1	1	1	2	3	1			2	3	7	2	3	2	0	4	1	1	3	1	3	2	0	1	1	1	1	2	1	0	0
20	0	0	1	6	1	2	5	3	0	2	1	2	2	3	1	0	0	2	2	2	2	3	3	1			2	4	10	3	5	2	0	7	1	3	3	2	2	2	0	2	3	1	2	4	3	1	0
30	3	1	1	6	1	4	8	3	1	2	2	3	1	5	2	0	1	2	2	3	3	3	4	2			2	6	14	4	7	2	2	9	2	3	5	3	5	3	2	2	6	2	3	5	4	1	0
40	4	1	1	7	1	5	10	4	1	3	2	4	2	7	2	2	1	3	2	4	4	3	7	2			3	7	17	6	9	4	3	11	1	3	6	3	3	2	3	4	6	2	3	7	4	2	1
50	4	1	3	7	2	5	12	5	1	3	3	4	2	8	2	2	2	3	3	5	4	4	8	3			3	10	20	7	11	5	5	12	2	4	7	4	4	3	4	4	6	3	3	8	5	3	1
60	5	1	2	7	2	5	13	6	1	4	4	5	2	11	3	1	3	3	4	6	5	5	8	4			3	9	19	8	4	6	6	13	2	5	8	4	12	3	5	3	11	3	5	8	4	2	2
70	6	1	3	7	2	5	15	6	1	5	4	5	2	13	4	2	4	3	4	7	5	5	9	5			3	9	21	10	11	5	7	15	2	6	8	6	16	5	6	2	12	4	4	8	5	3	1
80	8	1	3	7	3	5	15	7	2	5	5	6	3	13	3	2	4	3	1	7	6	5	9	5			3	9	17	12	15	9	9	16	3	6	9	6	15	4	6	4	14	4	4	10	7	3	1
90	7	2	2	7	4	6	14	7	2	5	6	6	3	14	3	5	5	5	4	8	5	6	11	6			3	8	12	13	17	8	10	17	4	4	9	6	14	4	7	4	8	5	6	10	6	4	1
100	9	3	3	8	5	5	12	7	2	6	6	7	4	14	3	5	6	4	4	8	8	7	12	6			3	8	12	11	24	10	11	16	4	4	11	7	12	5	8	4	12	6	6	12	8	4	1
110	9	2	5	9	3	5	14	8	2	7	7	7	2	15	5	6	5	5	5	8	14	7	11	6			4	7	11	11	26	7	12	17	5	3	11	7	7	5	8	6	15	6	7	13	8	4	1
120	10	2	6	9	5	5	14	9	1	8	7	7	3	12	4	7	4	6	6	7	9	8	9	7			5	8	10	12	45	14	12	17	5	4	12	6	3	5	8	6	15	6	7	13	10	5	2
130	12	2	7	10	7	8	10	9	2	8	8	8	4	11	5	6	5	5	1	8	13	8	10	7			4	8	12	13	35	12	15	18	5	7	12	7	2	5	9	6	17	7	9	12	11	5	2
140	11	3	7	11	12	7	11	9	1	7	8	9	4	10	6	5	5	7	8	8	13	8	15	7			6	7	12	7	34	2	16	16	5	9	14	8	4	6	9	5	15	7	8	11	21	6	2
150	10	5	8	11	19	9	12	7	1	9	8	8	3	9	7	6	5	7	8	8	0	9	9	6			6	9	8	12	13	6	17	14	5	8	14	9	4	6	10	9	22	7	8	12	12	6	2
160	11	5	8	10	30	7	12	9	2	6	8	10	5	10	7	6	4	7	4	9	14	10	10	6			5	8	9	8	29	8	18	14	8	8	14	9		7	10	9	21	8	7	11	35	6	1
170	11	5	10	12	11	7	12	10	2	7	9	9	5	8	7	6	4	6	7	9	19	10	13	7			7	9	7	11	26	0	20	10	7	9	14	10		7	10	7	20	8	8	11	19	6	3
180	14	6	7	11	21	7	10	11	5	8	10	10	5	9	5	6	4	6	6	9	19	10	10	7			6	12	9	11	34	0	20	13	7	9	14	11		8	11	10	23	8	11	9	52	7	2
190	14	5	8	12	4	8	11	11	4	4	9	11	5	7	5	6	4	7	7	9	12	11	10	8			7	11	7	10	23	10	21	10	6	9	14	11		8	11	11	20	9	11	10	31	6	2
200	14	6	6	12	4	8	9	10	3	7	10	11	4	7	7	7	1	8	5	11	6	12	12	7			8	3	5	10	17	17	22	29	7	9	14	9		8	12	11	21	9	10	10	13	7	2
210	14	8	6	12	8	5	8	11	4	6	11	12	5	7	5	6	0	7	16	11	18	10	17	7			8	5	8	8	4	17	23	33	8	9	14	11		7	13	9	23	9	12	8	7	7	2
220	13	6	5	12	15	7	8	11	2	8	11	13	5	6	4	6	0	8	1	11	6	12	4	7			8	12	6	7	8	15	25	30	7	9	13	11		8	12	10	21	10	13	8	9	6	2
230	15	6	5	13	10	7	9	12	3	8	11	12	5	6	7	7	1	9	31	11	4	14	17	6			9	22	6	9	9	14	26	24	10	9	13	12		8	13	10	43	10	13	10	9	8	3
240	14	6	8	12	15	6	6	12	2	4	12	10	6	6	7	8	1	8	27	9	15	12	18	7			8	14	7	9	8	17	29	26	10	7	13	12		8	13	10	47	10	13	8	9	8	4
250	14	7	6	13	9	5	7	12	5	6	12	17	5	7	6	6	4	10	46	10	19	6	6	5			9	10	6	8	8	17	31	20	8	5	12	10		8	13	10	34	10	14	8	13	8	4
[truncated: 9 more columns]

## Sheet: 2f F I gain
3 mo WT	6 mo WT	12 mo WT	18 mo WT			3 mo 3xTg	6 mo 3xTg	12 mo 3xTg	18 mo 3xTg
0.04643	0.075	0.08929	0.025			0.03929	0.02857	0.02143	0.03214
0.1071	0.075	0.02143	0.05357			0.05	0.06071	0.1357	0.55
0.03571	0.02857	0.025	0.03214			0.075	0.06786	0.3107	0.07857
0.1821	0.1107	0.06071	0.125			0.1107	0.05357	0.1214	0.1393
0.075	0.06071	0.02857	0.08929			0.05	0.03214	0.09286	0.1214
0.07857	0.08214	0.08571	0.04643			0.1964	0.06786	0.09286	0.02143
0.1071	0.03929	0.2	0.2464			0.01786	0.1857	0.1107	0.15
0.02143	0.05714	0.06786	0.04286			0.06429	0.06786	0.2	0.1286
0.08214	0.1643	0.02143	0.07143			0.02857	0.2214	0.01786	0.1429
0.07143	0.1071	0.06071	0.07143			0.01071	0.08214	0.075	0.07143
0	0.01786	0.06786	0.08214			0.01786	0.07143	0.1143	0.05714
0.03571	0.07857	0.07143	0.03929			0.03214	0.06071	0.06786	-0.01071
0.04643	0.06071	0.01786	0.05			0.1	0.075	0.1179	0.2786
0.06429	0.03571	0.1643	0.03571			0.05714	0.04643	0.02857	0.08214
0.04643	0.05	0.04286	0.1393			0.05	0.1	0.09286	0.3536
0.05714	0.04286	0.03214	0.06071			0.06071	0.08929	0.06071	0.04643
0.06429	0.09643	0.05	0.05714			0.3179	0.04643	0.1643	0.1214
0.1	0.05714	0.03929	0.3964			0.1	0.07857	0.05
0.02143	0.05714	0.05714	0.02857			0.1679		0.06071
0.05357	0.03929	0.1	0.05714			0.05357		0.1393
0.09643	0.06786	0.07143	0.05			0.08214		0.075
0.06786	0.05357	0.05714	0.03214			0.05357		0.04643
0.03571	0.02143	0.125	0.06071			0.075		0.03214
0.03929	0.06786	0.06071	0.007143			0.05		0.3107
0.1107	0.04643		0.04286			0.3464		0.075
0.06786	0.05		0.03929			0.07143		0.02857
0.075	0.03214		0.05714			0.1464		0.08214
0.05714	0.05		0.06071			0.02857		0.06786
0.05	0.04286		0.08214			0.06071		0.2143
0.04643	0.04286		0.04643			0.1		0.04643
0.1214	0.1286		0.03214			0.05357		0.04286
0.06071	0.06429		0.1214			0.1071		0.08214
0.03929	0.06071		0.02857			0.04286
0.08929	0.02143					0.05714
0.02857	0.03929					0.08571
0.07143

## Sheet: 2h perf freq (Hz)
WT	3xTg
1.55483	0.926721
1.50554	2.12376
1.62634	1.50825
2.39089	1.40533
1.36206	1.93538
0.71499	1.50399
1.68805	2.74094
0.957748	2.46319
1.80716	2.75087
1.7584	2.28596
1.68741	2.35703
2.39288	3.09298
0.840137	2.58242
0.688662	2.47403
1.68837	2.21258
1.35956	2.31845
0.859532	3.16564
2.07654	3.41431
0.784669	1.69829
1.86191	2.52015
1.18876	2.14918
1.37735	2.62114
1.41568	0.94465
2.47369	0.727564
0.961734	1.55853
1.18396	0.963193
1.63848	3.01947
0.93958	3.23566
1.22889	2.00029
1.01754	0.855309
0.569403	3.531
0.67492	3.12859
0.94469	1.95992
0.749892	2.38366
0.809054	2.46381
0.932036
1.00134
1.00768

## Sheet: 2i perf CV ISI
WT	3xTg
0.05831	0.171242
0.073483	0.072545
0.081256	0.200176
0.104355	0.100054
0.030455	0.165101
0.068958	0.371571
0.268697	0.095025
0.056799	0.230847
0.136829	0.058394
0.068362	0.056755
0.041715	0.119526
0.107196	0.068428
0.078767	0.049835
0.020716	0.103524
0.071545	0.174213
0.118331	0.043493
0.078083	0.08389
0.086813	0.048931
0.079238	0.059543
0.073993	0.068677
0.043927	0.062978
0.153397	0.11744
0.032398	0.066691
0.113519	0.115203
0.023752	0.089613
0.036902	0.053403
0.200595	0.301115
0.051447	0.579902
0.079416	0.027521
0.173796	0.150261
0.04418	0.363328
0.028182	0.082482
0.063556	0.148645
0.028943	0.101138
0.032993	0.045564
0.063818
0.049642
0.058112

## Sheet: 2j Thresh (mV)
WT	3xTg
-39.5508	-42.1308
-40.6769	-35.7699
-42.6392	-38.2631
-38.0019	-40.9465
-41.0117	-42.4586
-45.1118	-36.4134
-46.3139	-43.1534
-45.3833	-42.0669
-41.5503	-40.9715
-43.6613	-41.0716
-43.5666	-43.4023
-44.811	-41.5008
-40.8082	-36.7848
-42.3371	-41.2966
-40.9865	-35.656
-41.6169	-39.3725
-41.7475	-41.8762
-39.7827	-41.1201
-38.7042	-35.7311
-38.6703	-38.9795
-40.5018	-37.4316
-40.4492	-38.111
-38.6611	-44.2386
-47.3265	-32.475
-50.2043	-38.8638
-44.7703	-38.629
-36.4617	-31.8181
-34.7922	-29.4237
-39.6899	-35.5027
-28.1533	-36.4646
-34.0734	-36.2983
-32.9663	-33.0904
-36.9984	-37.3105
-35.5668	-42.6226
-38.517	-46.3652
-47.5963
-51.0161
-48.3253

## Sheet: 2l mean mAHP (mV)
WT	3xTg
-59.8463	-53.564
-57.9326	-44.9821
-58.5488	-48.7214
-50.276	-58.4726
-69.0079	-52.9989
-74.336	-42.7516
-62.4408	-55.2558
-62.2787	-48.9932
-56.188	-53.0768
-62.023	-54.3986
-62.6947	-53.1622
-58.6808	-52.7039
-61.8922	-50.8736
-68.6888	-53.0338
-57.8286	-45.5146
-49.3387	-53.2779
-59.0515	-52.9087
-49.9042	-53.2019
-60.8847	-51.232
-54.9452	-50.8356
-59.3113	-53.9637
-51.8576	-47.1427
-58.6698	-59.1148
-59.3393	-46.0682
-77.9003	-50.1751
-63.8895	-54.3646
-46.5997	-24.4681
-55.5368	-23.5214
-56.9438	-57.0148
-32.6614	-39.7588
-56.1014	-37.9905
-66.1113	-39.3865
-58.2534	-45.3214
-66.9394	-52.2972
-64.807	-55.5304
-63.1944
-70.3817
-66.9397

## Sheet: 2m min voltage (mV)
WT	3xTg
-62.8368	-58.9042
-61.5631	-48.8272
-61.2022	-55.295
-54.1253	-63.7143
-70.5065	-55.0428
-75.6862	-43.4411
-67.1423	-60.3442
-69.5353	-55.0565
-60.8	-60.2243
-66.8579	-61.8391
-63.582	-57.3834
-64.4882	-62.1637
-64.6591	-58.2425
-70.8815	-55.7232
-61.3354	-48.5733
-51.6812	-60.5333
-59.8453	-57.5675
-53.1346	-61.5839
-63.8547	-57.1457
-59.9914	-61.1072
-60.5867	-62.4423
-55.4795	-53.625
-60.9031	-64.5504
-62.4347	-49.2391
-79.6047	-51.2281
-69.6399	-62.876
-51.3297	-26.6368
-57.0765	-25.6262
-64.3852	-60.6498
-36.2598	-45.0773
-60.1644	-39.7854
-68.3686	-40.7578
-61.2915	-52.0159
-68.5822	-53.5927
-65.8782	-61.6692
-70.2644
-77.2304
-68.1301
