# Supplementary material for: VTA dopamine neurons are hyperexcitable in 3xTg-AD mice due to casein kinase 2-dependent SK channel dysfunction
Source: Nat Commun. 2024 Nov 8;15:9673. doi: 10.1038/s41467-024-53891-1 (PMC11549218; doi:10.1038/s41467-024-53891-1)
Supplement: Supplementary file 4 — Source Data 1 - Main [file 41467_2024_53891_MOESM4_ESM.zip › Main figs/Figure 3 raw data values.xlsx]

## Sheet: 3b Tail current (pA)
3 mo WT	6 mo WT	12 mo WT	18 mo WT			3 mo 3xTg	6 mo 3xTg	12 mo 3xTg	18 mo 3xTg
676.742	82.8212	38.6572	325.73			822.532	145.122	694.393	65.4182
223.182	69.7291	846.186	144.388			522.85	-10.1631	429.277	51.9367
192.585	202.196	546.426	118.61			273.967	16.5748	33.5994	146.892
385.781	277.322	281.309	89.3246			472.005	308.927	134.365	60.4053
463.139	432.25	101.924	125.388			538.652	157.137	34.3092	90.1568
605.818	349.232	210.676	277.181			345.701	259.335	19.9388	42.2373
164.665	217.176	86.445	158.837			546.332	237.295	30.1518	15.398
68.5019	576.574	330.565	515.597			892.316	219.165	-0.3205	185.556
341.094	290.786	98.4614	159.746			358.074	15.9754	185.358	15.5992
647.323	184.836	45.6977	29.5226			411.777	199.465	136.804	136.7
146.698	461.132	86.2757	26.5705			516.799	464.844	78.9237	164.221
155.077	148.85	222.138	26.8515			331.988	52.3971	104.294	159.296
405.373	449.785	193.805	44.1311			9.21688	574.604	360.796	126.761
494.232	262.781	143.673	60.1511			6.97417	82.6497	378.727	539.393
418.477	338.169	508.221	14.1937			-4.17906	63.8071	171.126	42.2117
657.457	206.859	401.03	17.4136			52.5389	80.5385	188.754	33.094
398.836	196.148	134.045	150.374			169.874	481.413	102.441	129.487
561.412	656.843	408.827	111.546			109.24	487.471	204.062	38.5022
568.093	105.155	352.831	5.55542			11.5079	138.656	-3.15842	212.91
333.089	513.572	197.796	67.8168			-2.69531	222.52	166.093	67.0563
317.915	224.259		-5.16616			101.178	142.699	386.312	197.678
1304.52	263.481		28.2033			153.431	297.319	199.837	184.267
213.601	70.6536		120.835			0.637192	304.925	61.0087	16.3418
101.4	89.0335		-3.82829			20.3583	130.493	32.2373	65.6202
206.931	57.4471		65.998			402.2	144.212	365.955	81.7106
176.434			63.9795			96.528	225.78	248.537	112.551
255.65			9.96302			248.74	143.805	162.699	3.75813
67.7537			5.82413			25.7188	85.4911	149.451	103.514
86.3868			25.7105			69.7262	-1.23757	346.682
515.833			10.2058			39.7283	277.266	59.5
232.863			89.1992			56.6921	207.78	243.748
33.6671			190.562			240.971	179.588	284.818
35.8539			165.251			212.384	142.031	72.0948
47.099			-1.86834			51.5615	45.4153	515.335
80.5022			125.505			118.204	347.008	26.0548
247.327			303.298			67.0033	-2.65653	27.1926
48.9572			71.0835			183.349	56.5787	451.595
221.554						59.0603	319.058	185.376
95.022						269.712	143.115	85.0734
296.305						19.9413	2.73469	56.829
306.915						-0.72292		131.935
239.256						105.184		2.46458
316.362
195.206
252.643
315.99
197.274
372.665
705.758
129.404
209.913
282.937
286.686
345.133
568.603
92.8362
199.05
247.489
163.026
389.803
285.575
531.774
574.546
159.302
226.898
677.085

## Sheet: 3c Tail current AUC (pA   s)
3 mo WT	6 mo WT	12 mo WT	18 mo WT			3 mo 3xTg	6 mo 3xTg	12 mo 3xTg	18 mo 3xTg
40.7556	3.51278	1.37385	19.8878			40.837	7.69093	36.6285	3.31522
11.2181	2.8648	42.5857	8.27721			37.2042	-1.82544	19.8574	2.90712
11.9048	7.33493	32.6353	5.47674			17.0076	0.45541	0.469039	8.81046
17.7758	5.83035	23.0294	3.17503			22.4771	23.127	4.29058	3.77724
31.7384	33.0616	1.75312	9.59057			39.7668	11.3588	0.372952	5.60737
47.4324	26.9935	8.2284	19.6862			25.5249	13.1756	0.400431	0.15875
10.2885	16.3786	0.0084957	9.15041			38.1003	17.4298	0.10779	0.028589
3.3771	26.569	14.3956	38.5322			46.7233	7.10657	-0.004321	8.50855
12.7312	13.2382	4.93969	7.45009			23.7414	0.263405	10.9245	0.0230473
43.027	5.70853	2.04305	1.25585			31.5851	15.3883	8.43549	7.4199
7.83824	22.3014	3.74664	0.285852			33.7621	30.811	5.41291	7.80029
9.78289	6.55557	14.1983	0.86426			16.5362	2.95589	-0.003669	10.6971
27.4844	20.5209	6.9209	1.73284			0.0035792	20.2625	8.06151	3.76187
32.7238	18.3515	4.35967	2.7679			0.0058447	3.72602	7.90158	20.9304
25.8024	16.2916	41.3675	0.0704185			-0.097898	3.64059	10.0741	1.32774
30.0839	14.9296	17.2636	0.229268			1.72012	2.82878	3.54581	1.86285
27.0192	16.6451	9.60075	12.0315			2.90165	7.52819	6.70757	7.08089
42.6994	53.2782	25.4555	5.23775			1.4417	24.1432	11.2337	1.12142
23.2861	1.55581	25.147	-0.000712			0.0361051	6.15909	-0.012943	11.6122
18.3672	28.9887	10.7608	1.67716			-0.07788	12.5173	11.6868	0.811134
20.4978	13.4347		-0.108912			2.35856	10.8806	12.9275	8.31602
22.6862	16.522		0.847371			8.22207	14.129	5.84209	6.83607
10.8372	1.66505		3.25707			-0.119029	20.2806	0.830756	0.318002
6.11796	6.61536		-0.100992			0.253963	4.51679	0.494948	1.42823
14.4854	1.95067		-0.413418			18.8254	9.96821	11.2508	2.29658
9.29142			3.05502			5.03832	14.2654	9.0421	3.7938
13.3178			0.13901			15.7836	9.33582	7.95473	0.0006744
3.99167			0.010745			0.955134	2.73914	2.93731	5.2042
3.09875			0.370569			2.05403	-0.038708	14.115
28.0624			0.126024			1.37713	13.2467	1.06171
14.4182			6.51264			2.75122	10.9535	5.64864
0.650615			10.6984			13.2386	6.7225	8.34336
0.201028			5.06636			6.524	8.82509	1.70291
0.572498			-0.066268			1.30999	0.354313	23.7095
4.15937			5.89231			7.17468	18.0848	0.813379
9.54547			18.7976			1.35525	-0.06024	0.536946
-0.276664			2.91188			7.82306	0.726677	19.9878
3.84471						1.20997	16.923	3.81577
2.25027						13.0559	6.72374	1.39784
22.5865						0.597975	-0.027986	1.55449
12.3395						-0.580772		2.20302
14.5429						4.63367		-0.040136
22.9847
6.32848
7.45778
15.3032
9.27284
24.4128
16.5616
7.634
12.653
19.2169
18.5886
18.4211
15.1986
2.95516
14.1433
13.656
9.84506
30.4853
16.8725
20.5219
19.9233
7.95058
16.0571
21.9566

## Sheet: 3e  apamin freq
WT	+ Apamin
0.860433	0.87948
1.20074	1.67388
1.18682	2.28608
0.700239	1.71351
0.80464	2.09054
0.967451	3.09486
0.874984	3.23775
1.89712	2.33101

## Sheet: 3f apamin CV
WT	+ Apamin
0.072149	0.217731
0.037387	0.189018
0.064114	0.105944
0.027985	0.320591
0.032719	0.127204
0.068816	0.110011
0.027184	0.142211
0.092309	0.108727

## Sheet: 3g apamin thresh
WT	+ Apamin
-41.906	-41.0008
-44.7647	-36.1709
-43.6591	-38.8823
-32.8011	-32.9629
-38.5052	-36.1623
-47.7114	-40.3359
-32.7905	-27.0458
-49.6444	-43.6208

## Sheet: 3i apamin mean mAHP
WT	+ Apamin
-58.94	-56.3972
-63.813	-46.1371
-60.6678	-48.4179
-66.0536	-37.8628
-65.0199	-44.8438
-63.2615	-50.6
-61.7055	-24.7498
-65.5711	-53.2258

## Sheet: 3j apamin min voltage
WT	+ Apamin
-59.7413	-57.3497
-69.6265	-50.8045
-67.2935	-54.6078
-68.3896	-41.0103
-66.1224	-49.3934
-70.3136	-55.0323
-63.3471	-26.3161
-70.6137	-57.9258
