# Supplementary material for: VTA dopamine neurons are hyperexcitable in 3xTg-AD mice due to casein kinase 2-dependent SK channel dysfunction
Source: Nat Commun. 2024 Nov 8;15:9673. doi: 10.1038/s41467-024-53891-1 (PMC11549218; doi:10.1038/s41467-024-53891-1)
Supplement: Supplementary file 4 — Source Data 1 - Main [file 41467_2024_53891_MOESM4_ESM.zip › Main figs/Figure 4 raw values.xlsx]

## Sheet: 4c NS309 freq anova
WT naïve	3xTg Naïve		WT + NS309	3xTg + NS309
1.99601	1.40444		0.988497	1.38072
0.632346	2.15698		0.492821	2.13125
2.49012	1.62413		1.78102	0.939174
1.29851	3.0793		1.00957	3.10231
1.86974	3.65		1.09109	2.82495
1.61724	1.98948		1.2851	1.83471
0.690862	1.47705		0.430115	1.51176
1.91629	2.47105		0.988839	2.2091

## Sheet: 4d ns309 cv anova
WT naïve	3xTg naïve			WT + NS309	3xTg + NS309
0.046307	0.046972			0.082479	0.072992
0.091521	0.103382			0.113264	0.032086
0.04635	0.058195			0.040638	0.07719
0.070031	0.064529			0.076539	0.086312
0.045304	0.075042			0.044209	0.123811
0.06192	0.07516			0.081262	0.169955
0.062931	0.031289			0.04848	0.07041
0.052893	0.119217			0.05338	0.06788

## Sheet: 4g ns309 mean mAHP anova
WT naïve	3xTg naïve		WT + NS309	3xTg + NS309
-62.2666	-50.8191		-63.6835	-50.7986
-57.685	-47.1791		-59.2986	-47.0628
-64.9873	-48.0921		-68.6667	-49.0381
-61.3297	-46.4268		-61.2151	-44.2899
-56.7748	-54.7906		-60.9327	-55.5685
-61.3121	-57.8451		-65.4903	-58.4537
-69.7527	-60.6567		-73.9477	-61.0988
-49.8402	-55.1698		-56.3928	-56.3715

## Sheet: 4h ns309 min voltage
WT naïve	3xTg naïve		WT + NS309	3xTg + NS309
-64.9572	-56.5467		-64.5435	-56.5548
-65.7211	-53.6378		-65.8159	-53.1331
-68.6834	-52.7063		-71.3983	-51.0025
-64.4317	-50.8914		-63.2277	-48.837
-61.2378	-60.432		-64.211	-61.795
-65.6003	-59.7619		-70.3409	-60.4166
-74.8015	-65.7337		-78.1761	-66.4218
-52.2664	-58.7526		-57.1997	-60.1446
