# Supplementary material for: VTA dopamine neurons are hyperexcitable in 3xTg-AD mice due to casein kinase 2-dependent SK channel dysfunction
Source: Nat Commun. 2024 Nov 8;15:9673. doi: 10.1038/s41467-024-53891-1 (PMC11549218; doi:10.1038/s41467-024-53891-1)
Supplement: Supplementary file 4 — Source Data 1 - Main [file 41467_2024_53891_MOESM4_ESM.zip › Main figs/Figure 1 - operant and locomotion.xlsx]

## Sheet: Panel b - Time to acquisiton
						WT															3xTg
3mo	2	1	1	1	1											1	1	1	1	1
6mo	1	1	1	1	1	1	1	1								1	3	1	1	1	4	4	2	1	1	1	2	14	14
10-12mo	3	2	4	3	2	1	3	2	2	1	1					11	8	1	1	2	2	2	4	14	14	14	14	14	14	14

## Sheet: Panel c - day 1 nosepokes
3 mo WT							3 mo 3xTg							6 mo WT										6 mo 3xTg													12 mo WT
110017L	110017R	112087L	112087R	112087LR			97962L	97962R	97964L	97964R	97964LR			YWT-76769L	YWT HcD1	YWT-89088R	YWT-89088L	YWT HcI2	YWT-89088LR	YWT-76769R	YWT HcI3			74372LL	74372LR	74372RR	HAA2	HI1	HI2	HN1	HN2	HP1	HP3	HP4			54814L	54814R	75047L	75047R	HcB1	HcD2	HcD3	HcD4	HcD5	HcV1	HcV2
1.75973	0.7035	1.26008	0.336167	0.756617			0.33615	0.812533	8.41212	4.24602	1.1732			0.014567	0.107317	0.16185	0.280467	0.71595	2.25167	2.5521	4.35742			1.31038	36.68	0.472683	175.74	0.77335	3.21928	0.77355	0.52845	0.861967	3.4102	1.3474			4.3554	3.05547	0.458117	4.08027	0.888117	0.487683	1.35702	0.043917	0.040467	0.46375	0.132117
1.76092	0.9778	1.26347	0.33735	0.762			4.78152	1.65965	19.2775	4.26595	1.17822			0.590933	3.2543	0.990633	0.281867	3.6303	2.25278	2.55373	5.59657			1.31823	38.4497	0.584917	175.74	5.33422	3.47612	1.24932	1.77422	0.867217	3.42468	3.22093			5.6804	3.30452	0.461717	4.08148	0.88945	1.89345	3.36928	0.351617	3.09042	2.11837	2.87142
10.212	0.9783	2.99993	0.346017	1.66632			4.78265	1.66017	27.2275	5.3219	3.10223			18.2624	5.02878	0.995017	0.28265	11.0368	2.25447	2.56293	7.86647			5.94807	38.451	1.30525		5.34798	5.0029	41.1938	1.78918	1.6753	4.80198	3.72395			5.68143	4.98793	2.58932	4.10473	2.67098	4.07905	6.89162	0.36055	3.60428	3.0159	4.7354
10.2228	5.40465	3.37772	0.519033	2.21485			4.78413	7.15478	31.651	5.34438	3.10612			18.2738	5.74313	4.45678	0.28455	11.0584	2.89172	5.40957	16.7103			5.95287	42.6972	1.30887		7.73078	6.6436	115.833	4.98455	2.86032	6.18702	6.90488			5.6971	4.99773	4.94953	4.11138	2.69023	4.27837	7.27562	1.28113	8.16327	5.40273	4.73763
10.2562	5.43798	4.393	1.72238	2.46343			19.2192	7.15568	45.1829	5.3527	3.11828			18.2802	5.9129	6.59005	0.2859	11.112	3.49367	5.41025	16.7946			10.0778	42.7034	2.54132		8.1635	7.52643	120.575	12.1698	3.73502	8.40103	8.73325			5.70188	5.30722	5.28183	4.50242	6.24582	8.77818	8.31568	1.57043	11.6446	6.41813	5.15978
16.5186	6.52875	4.42635	1.75572	2.49677			19.4335	9.4369	56.8231	5.38603	6.03412			19.7228	8.47468	11.0786	4.14418	11.9672	4.64875	7.72428	18.5596			12.0824	51.6933	2.91587		11.8336	9.36835	132.232	64.8424	7.15455	9.18405	10.9448			7.56513	7.53302	6.7181	5.15812	7.24875	11.47	10.0616	2.44495	12.0765	6.97815	6.02245
17.8755	8.67565	5.84147	2.04462	5.75635			19.5372	13.23	56.8321	6.74775	10.6151			19.725	17.1852	17.3232	5.944	12.8527	6.82387	10.7539	18.5631			12.0841	54.1818	5.08058		14.6008	16.2368	141.231	119.875	7.17212	10.4268	11.3973			10.6687	12.5515	11.4738	10.3544	8.43975	16.6052	10.1035	2.4613	12.6179	6.98768	6.034
17.892	9.39377	5.84428	4.5261	9.03363			21.3875	20.6288	56.8355	6.75092	13.2246			19.7333	17.1888	17.3244	6.74162	13.976	7.82218	10.7752	18.5696			12.0875	79.6299	5.76022		16.9859	18.809		119.878	8.60145	12.3286	11.3986			12.2224	12.5701	11.4827	15.1676	8.4418	16.6184	11.6278	3.76607	12.6185	9.05577	6.04252
24.2187	13.4175	5.8545	4.53095	19.0446			21.3948	21.7679	56.8379	6.76342	13.2288			19.7375	17.2023	18.9868	6.743	15.8312	11.1309	10.7818	18.5767			13.5893	82.2655	6.36682		16.9872	18.8129		119.916	14.0609	13.1646	11.4037			19.3503	12.576	11.4917	15.1767	8.49912	16.6499	12.7201	4.94483	14.7683	9.62645	6.05353
68.7721	14.8106	12.015	4.53918	22.9536			21.4048	28.5434	56.8417	8.17212	13.4707			19.7473	19.2972	19.0102	7.62028	17.6458	11.132	10.804	19.8892			13.5977	83.9692	6.51943		19.83	26.4689			19.1672	14.6738	12.2285			24.4744	12.5868	13.5931	15.5816	10.1227	16.6582	12.7287	7.72382	15.9478	12.237	6.06247
68.8055	14.8439	14.067	5.8162	31.4414			25.515	36.8536	57.0256	8.17293	15.668			27.1011	19.5114	20.1882	9.15908	22.964	11.5712	12.2389	21.2615			14.496	89.0338	10.0686		21.0047	28.6094			24.9653	19.1283	14.4078			30.4944	13.4949	17.7656	17.0355	12.7484	18.4187	13.1425	9.00527	16.4665	13.0754	8.05235
69.4349	15.8518	14.1003	5.84953	31.4747			39.9201	36.8575	57.043	8.20627	15.6737			27.1062	22.0285	20.189	13.9946	23.3547	21.2031	18.8296	21.2748			14.5008	89.0373	11.624		30.815	30.312			25.322	19.1334	15.3351			30.5013	17.5827	24.5426	17.0459	15.1717	18.4328	13.5766	12.5894	18.1389	16.4294	12.2786
69.4375	15.8599	17.663	8.48125	36.9972			52.7356	36.8802	57.0495	10.1032	15.6902			27.1108	23.1952	20.2052	13.9986	23.3552	21.8239	18.9989	21.4416			14.5071	89.0507	11.6298		30.9478	30.3215			25.3545	19.1544	20.9765			30.5099	17.5884	24.5657	23.0067	15.1981	19.2743	17.7275	12.598	19.6497	18.3954	12.2796
103.387	15.8804	17.6658	10.8604	37.0153			87.3927	61.599	57.0966	18.6585	15.7003			27.1176	23.201	20.2145	14.0066	27.1835	21.8368	24.2021	22.7231			14.5205	89.0653	11.6351		30.9828	30.3263			25.4462	19.1584	20.984			30.519	19.1638	24.5787	23.0189	15.2013	19.5828	17.737	13.8866	22.6714	19.2996	12.2928
103.638	17.6805	17.669	21.6009	37.6216			87.4	61.6058	57.117	20.771	15.7122			35.6313	24.9431	20.2323	27.4978	27.1889	23.5526	24.2077	27.7063			14.5243	114.098	11.6421		31.0423	30.3416			26.5893	19.1621	20.9896			38.2735	19.2066	31.9983	26.79	15.208	23.8435	17.7444	13.8903	27.4453	19.3002	12.2962
106.813	17.7062	17.6707	21.8749	37.6361			88.9814	62.4942	59.7699	27.6502	17.5085			36.3668	25.87	21.113	27.6681	28.3052	29.8947	31.6964	28.0891			16.0913	139.18	12.9327		31.5847	34.6262			34.6157	19.3904	21.8607			39.0601	20.1984	54.738	27.2563	15.4726	26.8964	19.1153	14.9698	28.5023	24.8498	13.4694
106.846	17.7395	17.7085	21.88	37.6373			89.0037	63.4175	61.4878	29.4665	25.1841			36.3815	25.8756	25.4641	27.6847	29.1232	31.2755	31.6991	28.0988			16.0932	139.184	14.2815		31.5962	48.4035			34.6211	21.9755	23.2949			39.0646	20.2006	54.7531	28.9186	15.5026	26.9121	19.1213	20.9449	28.5785	26.2169	13.4699
108.124	22.3097	17.7418	21.9133	37.6706			93.2651	63.4222	82.1944	29.4998	25.1938			36.3877	26.0074	25.476	27.728	32.1068	31.2887	31.7005	28.1037			16.1007	140.374	17.3947		31.6004	48.4691			34.6399	22.941	28.7751			39.0712	26.3944	62.1739	32.5235	15.5154	29.0561	28.4761	20.967	29.4199	29.3957	13.4811
139.491	26.3368	21.2225	23.0854	44.5423			93.2691	65.945	82.1995	34.0172	25.2036			36.4821	26.0171	25.4904	27.7504	32.1399	31.2995	31.774	28.1958			16.1157	158.785	18.7276		31.6322	55.3979			34.6623	22.9431	33.9631			39.0765	26.3988	62.1839	34.3828	15.5193	29.4322	28.4814	23.1288	29.6288	29.4	13.4879
139.509	26.3438	24.8065	23.0903	45.3037			93.2835	65.9603	82.2066	34.0245	33.0487			36.4897	26.0267	25.5079	27.7856	32.1487	43.0365	31.777	31.093			17.2653	158.786	18.7325		31.6581	57.4146			34.6874	25.4082	35.7372			39.0854	26.4028	62.1917	34.3932	15.5208	30.4388	28.5334	31.2689	30.1375	31.3598	14.1718
140.487	26.3483	24.8085	27.3452	45.3054			94.3374	67.207	84.8339	34.0423	35.5497			47.0373	27.0774	26.1135	29.6467	33.2972	61.0351	32.4546	31.4617			18.4786	175.376	19.7204		50.1987	70.0861			35.3159	28.4019	37.623			47.6101	27.9789	63.3887	39.667	16.1719	33.3837	29.4957	46.7189	33.2953	32.0875	15.1147
140.542	26.3887	26.1826	33.512	45.3087			94.4105	67.209	85.0466	34.0468	41.4681			66.0356	27.078	26.1185	36.2574	36.547	61.061	32.4562	32.5902			18.8257		19.9259		54.4597	70.1096			35.3271	29.2531	39.3927			47.6321	27.9829	63.4393	42.1383	16.6229	33.9806	29.5239	46.8256	35.6632	33.3718	15.1166
140.576	26.422	26.1861	33.5175	45.3236			96.8164	67.2295	85.0511	34.0485	41.4693			66.0405	31.7828	26.1345	36.2626	37.4604	66.4209	32.4969	33.7277			18.8318		20.5919		55.5461	70.1127			35.3479	30.6064	41.0999			47.6368	28.1549	68.4685	45.2653	16.6259	33.9933	29.5331	48.7178	35.7251	33.3876	15.1254
141.308	28.6723	26.2194	33.5508	45.3569			96.8728	68.3091	85.0557	34.0818	41.4777			66.1637	34.4768	26.143	36.2794	38.8595	66.4312	32.5016	34.5622			18.8427		21.7223		55.9336	70.1141			35.3663	33.9607	41.1044			60.2132	28.1638	76.1304	45.2709	17.3479	36.8561	42.21	50.0624	35.7399	33.3997	20.1984
163.184	28.6737	28.3972	34.4781	48.9826			110.563	68.3124	85.073	36.9616	42.5123			66.6559	41.0255	26.1501	36.3451	38.8663	67.5807	32.5085	34.6847			18.8474		21.7905		55.9543	70.2982			35.3974	33.9661	44.5001			60.2204	28.1684	76.1543	45.2775	21.9588	36.8616	44.2478	54.7044	37.2898	35.9888	20.8802
163.247	29.0032	28.4088	34.4848	48.9919			111.744	69.4535	86.3945	37.0788	44.5597			66.9454	43.6016	26.6923	36.7573	40.2722	69.8002	34.3072	35.7934			20.784		22.4055		56.1693	70.54			36.7351	34.5564	45.3012			62.0114	32.6656	81.5546	45.4761	22.8911	37.8187	44.7921	63.0852	39.681	38.4794	21.7381
164.091	35.7392	34.3835	35.6058	49.0409			111.892	69.6039	86.4066	43.9139	47.0215			66.9514	43.6026	26.7035	36.7621	40.4482	69.8013	34.3124	35.7998			20.7922		22.4102		56.1831	70.5581			37.5716	36.2974	45.4111			62.0181	50.8187	81.5593	50.659	22.9066	37.8312	44.7951	65.2258	39.6826	38.5201	21.7429
164.104	35.7428	34.3879	38.9258	53.2656			111.919	69.6058	86.4194	43.9268	47.0268			66.9548	43.6193	26.7117	36.7664	41.8113	69.8166	34.4445	36.8991			23.8887		25.234		56.1923	70.5709			37.5796	36.3155	47.8443			83.3684	50.8263	81.5811	50.668	22.9108	37.8453	44.8212	65.2305	47.2804	39.6123	27.9576
164.137	35.7762	34.3977	39.1317	53.2802			111.922	69.652	86.4222	43.9304	47.0337			66.9613	43.6273	26.7218	36.7838	41.8221	69.8251	34.4551	37.3877			26.2945		25.2391		56.2012	70.5812			39.4718	36.3208	47.8462			83.3747	50.8476	81.5826	50.6738	22.9215	37.8505	44.8272	65.2361	47.2818	43.4695	29.6688
167.292	36.1453	34.4311	39.165	53.3135			119.03	69.6665	86.4261	43.9637	49.0831			68.027	43.7625	26.7269	36.8108	42.2432	72.0949	34.4618	37.3929			28.5645		25.2436		56.2144	70.6022			40.2136	36.3714	47.8643			84.2252	50.8615	84.0812	50.6828	22.9233	37.8561	44.834	67.207	49.3884	43.477	29.682
167.359	36.1482	34.8001	40.6959	54.3657			120.126	69.6998	89.0641	44.3452	50.0704			68.3855	44.2376	29.8321	38.6451	45.6864	73.2108	34.8852	38.7841			29.7783		25.854		58.4079	71.5773			41.3462	38.4192	49.4072			86.4832	51.5346	87.0111	53.6045	23.2585	38.1871	45.48	69.0304	50.2764	44.6667	30.3395
167.55	36.1512	34.8194	40.7118	54.3727			120.133	71.4381	89.0697	44.3505	50.0806			68.4579	45.2931	29.8353	39.0234	45.7001	74.5326	34.9078	39.2957			29.7913		25.8584		58.4144	71.6398			41.3562	38.4336	49.4229			86.5088	51.5725	98.7018	53.6271	24.3134	41.7485	50.2669	71.2298	50.281	45.4186	30.8101
167.625	38.2774	36.8271	40.7247	54.4018			121.059	71.5513	89.0805	48.7142	50.091			68.4631	48.6318	29.8394	48.0773	45.7253	74.6044	34.9162	39.3102			30.9409		26.7535		58.4238	71.7239			41.362	39.5772	49.8012			86.5192	51.5994	98.704	53.6379	24.3311	46.6634	50.29	71.2345	50.4127	45.419	30.8166
	38.291	40.8264	40.7323	54.4033			157.47	71.6101	89.1003	48.7205	50.0948			68.4673	48.6371	29.8556	48.0963	46.2787	76.4109	34.9196	42.4239			30.9534		26.972		58.4408	76.3258			41.3996	40.0656	49.8686			86.5242	51.6082	102.116	53.6503	25.1734	46.674	50.2962	71.2436	60.3787	49.4737	30.8246
	38.3244	40.8284	40.7419	54.4154			157.474	71.6137	89.4122	50.4062	50.0994			68.9084	48.6422	29.8646	48.1238	46.4033	88.9983	34.9258	44.1238			33.3311		28.5177		64.267	76.3367			41.4064	41.2168	56.7371			86.5274	53.8189	108.416	63.3925	28.075	62.1214	50.5574	71.2536	63.2092	50.0113	32.9622
	39.29	40.8617	40.7753	54.4488			158.619	71.6231	92.0143	50.4395	51.3216			69.19	49.2968	30.0352	48.5925	48.3437	89.7464	35.318	44.4974			33.6264		29.4379		65.1032	76.5735			44.5365	42.1456	57.6852			87.9471	54.7767	118.539	75.3934	28.4127	65.2751	50.7618	134.168	65.8418	50.3684	33.6661
	39.2934	41.4591	43.5578	55.8288			158.774	71.6565	97.0321	52.1789	51.3294			69.2	49.302	39.9161	48.6193	48.36	89.7511	35.3319	45.096			34.0637		29.4491		65.129	76.5797			45.8319	42.556	57.76			87.9514	55.0062	120.646	75.4138	28.4188	65.2792	50.7821	134.172	65.9884	50.3746	33.6917
	39.3501	41.4729	43.5669	55.9801			158.781	72.6488	97.0874	52.2373	51.6549			69.2061	49.3121	39.9234	50.7814	48.3726	89.769	35.3429	45.1591			34.0781		30.5093		65.1374	76.5837			46.0675	42.5606	59.205			87.9673	55.0103	122.555	75.4274	28.6821	65.2824	56.0879	135.358	66.334	51.2768	35.1767
	39.3735	41.4819	47.5518	56.1577			159.615	72.6592	97.8148	53.602	52.0406			69.2107	49.3294	39.9322	50.7847	48.6166	90.2966	35.3536	45.4566			34.0913		30.5213		65.1423	76.6076			46.0728	43.0209	63.0033			87.9923	55.0258	127.563	93.0353	28.6863	75.911	56.1425	136.677	66.3448	51.3277	35.1866
	39.3789	41.4861	47.564	56.1718			159.624	72.6669	111.021	53.6071	53.4894			69.2268	49.3417	41.8052	50.7918	49.925	90.3439	35.366	46.7683			34.0931		30.5677		65.5579	76.6115			46.0819	44.4551	63.3694			88.0611	55.0469	127.566	93.0361	28.6902	75.9291	70.5889	136.679	66.3612	53.0358	35.1918
	39.4123	41.4899	52.9289	56.1731			161.048	72.6955	111.904	53.6087	54.1733			70.1975	49.5219	42.4736	53.4593	51.0418	91.8158	35.8135	47.0969			38.1909		31.555		66.0678	77.237			48.5206	45.6812	64.1663			90.8673	56.0648	136.653	94.4348	28.8729	77.1702	71.1801	137.355	67.042	53.3603	42.687
	40.6122	41.5232	52.9622	56.2064			161.051	72.8251	111.905	53.642	54.1813			70.2105	49.5336	42.4814	53.4626	51.0457	92.5623	35.8242	47.5082			38.1983		32.9019		66.0754	77.243			48.5459	45.8939	64.1988			90.8869	68.2081	136.656	108.203	28.8824	84.2562	71.1869	137.366	67.0467	53.3829	42.7004
	40.6527	42.5654	53.4384	67.2704			161.064	72.8584	112.787	54.9236	54.1867			70.2213	49.5505	42.4911	53.4887	51.0559	92.565	37.0851	47.5225			38.2034		32.9286		66.1668	77.3879			48.5627	45.9419	64.2326			90.8948	68.2651	144.858	108.249	29.4312	84.6719	71.19	141.852	67.0511	53.4353	43.8635
	40.9325	42.5683	53.4596	67.2729			161.14	74.45	112.987	55.2289	55.5144			70.2292	49.5712	42.5002	59.0447	51.076	92.5682	37.1106	49.2923			38.2113		36.6103		66.1818	77.3924			48.6635	47.2942	68.65			91.5682	70.2373	145.816	119.394	30.3383	84.6891	71.3298	143.657	67.0586	55.2458	43.8815
	40.9375	42.5778	54.025	74.9111			161.168	74.4695	113.107	56.373	55.5288			70.2302	49.5901	42.514	59.0526	51.1292	103.622	37.1781	51.591			39.4274		37.7327		66.1849	77.4406			48.6705	47.3055	70.0536			96.0234	70.2463	145.819	124.523	32.0005	85.0137	71.4669	144.928	67.0747	55.5485	43.8822
	40.9397	42.5845	59.166	75.0293			162.448	74.4769	114.463	57.5243	56.5272			70.6338	49.8277	44.9137	65.3186	52.4908	104.093	38.0304	51.9709			42.5466		38.3389		66.5642	77.767			49.7859	50.5776	71.0603			97.1941	72.1239	147.637	125.179	32.8336	88.6763	72.9607	145.544	68.8868	58.2785	53.0874
	40.973	42.5876	59.636	75.078			162.591	74.5236	114.464	57.5335	56.5396			70.6506	49.8295	44.982	65.328	52.5575	104.096	38.0469	52.9628			45.1939		38.5609		66.5714	77.7792			49.7948	50.6193	71.0717			97.21	72.3049	148.26	133.894	32.8418	88.6805	72.9837	153.507	68.8935	60.1527	53.103
	41.5481	42.6209	59.6693	75.1113			162.627	74.6074	114.552	57.5669	56.5432			70.6519	49.8477	46.4913	65.7227	52.6725	104.105	38.0556	53.0381			45.1985		38.5638		66.585	77.7965			49.7998	50.6261	71.077			98.5821	72.3201	148.265	133.906	32.8582	88.6883	72.9937	153.519	68.8989	62.1253	53.1085
	41.5522	43.8055	62.7074	76.0816			162.637	74.6407	114.559	59.0457	56.5489			70.6629	50.3708	46.4989	65.7446	53.5061	104.131	38.066	54.5712			45.212		38.5666		66.641	77.837			49.8014	50.6401	71.7472			98.6732	72.3436	148.274	142.851	32.8655	88.7995	73.5412	153.548	68.9095	63.8993	53.1189
	42.5446	43.8156	62.7096	76.1046			162.657	75.8977	116.296	59.0536	56.553			70.667	50.3731	46.5099	65.7576	53.5129	104.181	38.0865	56.5251			49.8979		38.6332		66.6434	77.8518			49.8135	50.6892	71.8438			98.7217	72.3578	148.285	144.216	32.8704	88.8038	74.4162	160.348	68.9332	64.0513	53.9074
	42.5502	44.0802	62.7747	76.1239			163.309	75.9846	117.111	59.0605	57.255			71.1636	50.6307	47.0175	66.9621	54.1387	105.861	39.6633	56.8143			52.0478		39.4453		68.3969	81.7028			51.1462	51.3704	73.052			99.9795	73.9095	149.192	144.668	33.4169	91.6482	75.0289		70.629	64.5151	56.5907
	42.564	44.0838	62.78	76.194			163.546	76.8667	117.571	59.266	57.2999			71.2697	50.6331	49.1927	66.9696	54.1463	107.412	41.1138	56.8184			52.0609		40.8829		68.3981	81.7198			51.4381	51.9429	73.0741			99.9844	73.9254	149.198	144.671	33.4186	92.8928	75.0373		70.6353	66.2786	57.7585
	42.5974	44.0973	62.8091	76.4777			163.566	76.873	117.657	60.6647	57.6613			71.274	50.6406	49.2563	67.022	54.1565	108.075	41.1184	56.821			60.8009		41.9435		68.4097	91.1236			51.4447	52.0742	73.0901			99.9873	73.9284	149.208	146.389	33.4231	92.9528	75.7772		71.1282	69.4184	58.5288
	43.0728	44.1306	62.8424	76.511			163.568	77.1629	118.019	60.6981	57.9725			71.2901	52.2485	49.2659	67.0401	54.18	109.86	41.1513	56.9226			60.819		41.9487		68.7257	91.1456			51.4594	52.1056	73.0944			100.009	73.9342	149.245	148.505	33.4243	92.9595	79.529		71.1311	70.2433	58.679
	43.0783	44.6115	63.7153	78.493			163.588	77.1963	118.053	62.0085	58.564			71.296	52.2546	49.2822	67.3133	55.1985	110.001	41.1654	57.5169			60.8222		41.9764		69.6162	91.1628			56.6651	52.119	73.3221			100.019	73.9451	149.255	150.723	33.4312	92.9673	85.8662		71.1444	70.3123	60.9489
	43.0883	44.6186	63.717	88.2304			164.787	78.295	119.48	62.0168	59.6441			71.7268	52.8261	50.2152	68.8419	55.8155	110.565	43.7865	58.554			62.1177		43.2366		70.1059	117.306			57.2176	53.113	74.8183			100.614	76.3375	150.75	151.7	36.6288	130.608	86.3425		71.8277	70.9223	61.538
	43.0988	44.6199	63.7214	88.2584			164.828	78.2988	119.484	62.0214	59.6816			71.7326	52.8287	50.2274	68.8501	55.8226	110.754	43.907	58.5576			62.1253		43.2513		70.1154	121.516			58.3495	53.1161	75.8354			100.62	76.3503	150.951	151.712	38.3721	131.128	86.3511		72.1351	70.9412	61.5491
	43.1044	44.626	63.729	88.2694			164.896	78.3042	119.486	62.0262	59.7197			71.7441	53.3064	50.2424	68.8573	55.8325	113.048	43.9218	59.0348			62.1655		43.2555		70.6316	121.517			58.3517	53.8174	75.8735			100.634	76.3546	151.011	151.811	38.3784	132.916	86.426		72.1369	71.0559	64.8657
	43.1377	44.6341	63.7539	88.8557			164.915	78.3616	119.49	62.0391	60.6748			71.7499	53.3119	50.2491	68.86	55.9439	113.431	43.9412	59.918			66.3623		43.2738		70.6396	121.528			58.7539	54.3137	75.916			100.665	76.3591	151.017	152.418	38.3898	133.093	86.4422		72.3031	71.0577	66.9591
	44.2065	44.6674	63.7872	88.889			164.92	78.3637	119.493	62.0724	60.7669			71.7566	55.7108	52.1695	76.9772	55.9697	114.891	44.0044	59.9635			66.7131		43.2803		72.8751	121.699			58.8126	54.8235	76.6135			100.672	76.3722	151.02	159.249	38.3985	133.135	87.2834		72.3073	72.5119	68.767
	44.2602	45.5125	65.1748	89.2095			165.781	78.3971	120.375	62.2083	62.7427			72.294	56.9187	54.0849	77.1934	57.2645	129.457	51.029	60.7635			67.8813		43.9192		94.4193	122.58			60.1964	56.3804	77.3699			100.967	79.8397	151.295	160.012	38.7202	135.241	87.511		73.8489	73.4435	69.0765
	44.3176	45.5155	65.2137	89.222			165.792	79.1756	120.386	62.91	62.7572			72.3216	58.9475	54.6019	77.198	57.2792	129.888	51.0883	64.1178			68.0251		43.9286		98.4504	122.58			60.21	56.3883	77.8376			100.988	79.8515	152.425	160.014	40.7009	142.063	87.8967		73.8516	78.1001	69.1309
	44.3221	45.5267	67.5168	89.7291			165.854	80.4609	120.389	62.9153	62.7647			74.1056	58.9493	54.6041	78.1587	58.9546	132.165	51.094	64.1244			68.4391		43.9344		105.308	122.659			60.248	56.4359	78.3826			101.026	80.8319	152.438	160.852	40.7034	142.735	87.9213		73.8629	78.2423	69.9346
	44.3238	45.5289	67.5268	89.7512			165.873	80.4698	120.568	62.9221	62.8353			74.1291	58.9529	54.6091	78.1628	58.9666	132.166	51.1089	69.6287			68.6703		43.9415		106.011	122.677			60.2772	56.4411	78.8086			101.037	80.8835	152.443	160.936	40.709	143.24	87.986		73.9278	78.4075	72.3484
	44.3572	45.5299	67.5423	93.1454			165.929	80.478	120.634	62.9233	62.8434			74.1569	58.9598	54.6226	78.1712	60.1932	133.319	51.1181	70.4981			69.6085		43.9451		106.021	122.686			60.2803	56.7596	79.5245			101.059	80.8874	152.458	160.991	40.811	143.28	88.1121		73.9363	78.486	73.32
	46.4527	45.5632	67.5756	93.1788			167.146	80.5647	121.53	62.9567	63.549			74.6141	59.3216	55.0482	79.1175	60.4837	134.919	51.9172	71.1674			70.879		44.7349		108.699	123.912			60.9453	57.1789	81.5532			109.271	100.788	153.062	163.236	41.2903	149.68	88.68		74.4311	78.9895	75.7233
	46.5079	46.1647	68.8501	93.9019			167.171	80.598	121.6	65.0526	63.5534			74.6216	64.0934	55.0518	79.1248	61.5007	134.92	51.9435	71.7578			72.0439		44.7834		108.715	127.358			61.0049	57.2509	81.5675			122.904	100.806	153.371	163.301	41.3026	154.251	89.5368		74.4356	82.393	76.729
	46.5116	46.3602	68.8557	94.0514			167.396	81.7674	121.605	65.1818	63.557			74.6508	64.0993	55.0618	79.1329	63.2612	134.99	52.3831	72.6323			74.6575		44.8184		108.742	137.188			61.0139	57.9105	81.5724			122.91	100.811	153.382	163.319	41.3114	154.259	89.5453		74.4499	84.8683	77.6085
	46.5138	46.6864	70.372	94.0666			167.431	81.8393	121.606	65.1929	63.6727			74.6642	64.106	55.0849	80.2907	64.1398	135.559	52.3843	72.6396			74.6622		44.8375		111.072	137.193			61.0173	58.0585	81.5759			127.27	101.563	153.453	163.343	41.3998	169.751	97.5151		74.4583	84.871	80.9902
	46.5256	46.6917	70.3844	94.0721			167.464	81.9018	121.61	65.1976	63.6744			74.665	64.6667	55.8677	80.2948	64.6001	135.59	52.4463	72.8472			74.6647		44.8428		113.155	139.12			61.6086	58.0981	81.5799			127.693	101.599	153.457	163.349	41.4063	173.059	98.4899		74.4707	85.4519	82.3914
	46.5589	46.6947	70.4003	94.0965			168.506	81.9559	122.324	65.2012	64.8476			75.4267	64.943	56.6413	82.0599	65.2644	136.228	53.6741	76.7992			75.9615		45.4236		117.212	157.085			63.0324	58.757	82.6895			128.468	104.291	154.121	165.973	45.4871	179.731	99.2786		77.4921	85.9698	82.7339
	47.1156	46.7281	70.4336	94.1299			168.547	81.9612	122.325	65.2345	64.8559			106.763	64.9519	56.7671	82.1527	65.2653	137.253	54.8361	77.1489			75.9649		45.4344		117.225	157.097			63.0372	58.9267	82.6936			128.496	104.299	154.124	165.993	45.4958		99.5885		77.4961	86.4299	83.2177
	47.1188	47.3706	74.1527	95.4332			168.583	81.9945	122.645	67.4847	65.1321			106.767	64.9739	56.8046	82.1631	66.0964	139.24	54.8918	77.1506			76.3011		45.4486		117.248	157.101			63.0453	58.9492	83.0388			129.109	104.304	154.133	166.639	45.5018		99.6453		77.4994	87.1891	83.8934
	47.1202	47.3724	74.1744	95.4361			168.612	82.7341	122.693	69.3835	65.1504			106.782	65.0381	56.811	82.1817	66.1078	139.243	57.438	77.1555			76.6839		45.4535		117.257	157.118			63.06	59.1184	83.1073			131.803	104.31	154.155	166.664	45.5129		99.6618		77.5009	88.1573	89.0321
	47.1224	47.3757	80.1601	95.4374			168.689	82.7363	122.695	69.3913	65.1885			106.786	65.0457	57.0078	82.1883	68.1816	139.322	57.4537	77.1654			76.6899		46.6847		117.29	157.132			63.074	59.1527	83.2907			131.82	104.313	154.173	166.821	45.5236		99.6886		77.5138	90.9276	89.0944
	47.124	47.3833	80.1663	95.4449			169.146	82.7407	123.55	69.3967	65.7369			107.13	66.1388	57.8782	83.1789	69.6566	139.874	60.8246	77.431			77.627		47.5688		118.269	157.514			63.9327	59.786	84.1257			134.634	105.396	154.856	167.812	45.7288		99.9886		79.5842	94.1323	89.3694
	47.1573	48.0004	80.3363	95.4458			169.15	82.7494	123.561	69.3997	65.7464			107.157	66.2801	58.0567	83.1847	69.6619	139.915	60.8275	77.8725			77.6324		47.5881		118.363	157.518			83.4058	59.8139	84.1417			134.643	105.4	155.177	167.819	45.8894		101.288		79.5882	94.3875	91.8361
	47.5437	48.0338	80.3696	95.4792			169.186	82.7565	123.563	69.433	65.7499			107.167	66.2878	58.2399	88.8002	69.7069	139.982	60.8742	77.8791			77.6539		47.5972		118.377	157.54			83.4099	59.8417	84.8089			134.666	105.417	155.209	167.824	45.898		101.298		79.5928	95.5014	92.2141
	47.5986	48.9581	81.2672	96.1732			169.192	82.7899	123.607	70.7358	65.7575			107.184	67.7325	58.2501	88.8135	69.8336	140.15	60.8941	81.499			77.6575		47.6496		118.386	157.552			83.4357	59.8492	84.862			134.711	105.422	155.212	167.836	45.8995		101.303		79.5952	95.6947	95.6055
	47.6026	48.962	81.27	96.1792			169.218	84.0383	123.832	70.74	65.7613			107.191	67.7443	59.0622	89.079	69.844	140.153	61.0592	82.4161			77.6623		47.6911		118.393	157.627			83.5015	59.8894	84.8771			134.724	105.451	155.219	168.041	45.9069		102.164		79.6105	97.2696	96.2371
	47.607	48.9748	81.2917	96.1814			169.873	84.3846	124.404	70.7586	66.5447			107.603	71.4464	62.0902	89.2469	72.1845	140.661	61.6488	82.7206			78.1769		48.3895		120.408	158.054			85.6014	60.5596	85.9677			135.977	106.99	155.927	169.11	48.427		103.085		80.003	98.052	96.9015
	47.6845	49.0431	81.3151	96.1843			170.061	84.3878	124.414	70.765	66.5505			108.724	71.4511	62.1008	91.1465	74.7794	142.614	61.6729	82.9883			78.1921		48.4413		120.429	158.066			85.6123	60.7639	85.9865			136.573	107.003	155.948	169.132	48.468		104.132		80.1706	101.107	100.775
	47.7179	49.0504	81.3262	96.1967			170.068	84.4642	124.419	70.7671	66.5577			110.371	71.4543	62.2219	91.1502	74.789	144.256	61.751	83.4688			78.2341		48.4936		120.433	158.077			85.7313	60.7888	85.9982			136.92	108.042	157.432	170.24	49.2012		111.995		80.1789	101.152	100.794
	48.153	49.0837	81.3595	96.2301			170.072	84.9144	124.429	70.8004	66.5622			117.236	71.4742	62.2472	92.4107	76.9129	145.894	61.7544	86.026			78.4737		48.5052		120.436	158.671			87.5237	60.8066	86.0371			137.099	108.057	157.438	170.984	49.2032		112.002		82.0781	102.042	103.728
	48.1579	50.2016	85.7315	96.8375			170.101	84.9477	124.499	71.9082	66.5675			119.543	71.4804	62.2711	92.4236	79.7373	154.922	61.7576	88.0959			78.9201		49.6046		120.441	160.195			89.3349	61.5491	86.0729			137.247	108.069	157.441	171.044	50.4099		112.003		82.1318	103.225	103.761
	48.1616	50.2029	85.7347	96.8512			170.79	86.087	125.122	71.9193	67.017			120.587	75.3876	62.6921	92.7862	80.5884	155.609	62.2198	88.524			79.858		50.2949		121.202	162.981			90.7122	62.3903	90.148			137.618	111.567	157.933	172.648	50.6478		112.474		82.6364	103.526	105.196
	48.1727	50.7901	86.0253	97.004			170.8	86.0979	125.124	71.9955	67.0209			120.603	75.677	62.7083	92.7947	80.5896	155.639	62.2401	89.3371			80.0899		50.3067		121.212	162.992			93.2615	62.4164	90.1526			137.62	111.576	157.936	173.243	51.7265		114.263		83.2706	103.627	105.22
	48.2542	51.3644	87.815	97.6058			170.874	86.1447	125.406	72.0164	67.0249			120.61	77.6244	62.7094	92.7972	80.5969	155.744	62.2969	90.2736			80.1235		50.3506		121.221	162.999			93.2739	62.4988	90.1565			137.622	111.584	157.946	173.269	51.7363		116.095		83.275	106.392	105.23
	48.2876	51.3704	87.8336	98.6381			170.894	86.1567	125.46	72.2374	67.0333			120.611	78.0384	67.3432	94.6517	80.9056	155.789	62.2978	90.6401			80.1305		50.4091		122.44	163.234			93.3213	63.3486	90.1603			137.653	111.605	157.979	173.272	51.7404		116.098		83.2905	108.515	106.727
	48.7743	51.4038	87.8669	98.6714			170.943	86.2448	125.464	72.2708	67.0389			120.647	81.0469	68.9458	97.0786	82.0289	155.792	62.9909	90.6473			80.1347		50.4134		122.564	163.258			93.4133	63.3561	90.1643			137.656	111.615	157.981	173.275	51.7493		117.466		83.4535	111.103	107.561
	48.7783	52.3861	89.6514	102.252			171.584	86.2782	126.012	73.3983	67.4436			121.979	81.6585	70.3746	97.2779	82.3227	156.782	63.1801	95.6303			81.0105		50.824		123.457	163.56			94.3749	64.2905	90.859			138.409	112.819	158.432	173.59	52.0913		119.222		84.2344	111.716	109.916
	48.7819	53.8752	89.6984	102.54			171.619	88.3457	126.018	73.4091	67.4542			121.992	81.6685	70.4193	100.639	82.6064	156.807	64.0066	95.7775			81.5474		50.8252		123.461	164.306			94.3798	64.965	90.8888			139.744	112.826	159.818	176.116	52.3986		119.26		84.2388	111.835	110.37
	48.823	53.8768	89.7247	102.541			171.674	88.4355	126.019	73.4136	67.4582			121.999	81.6971	70.4453	100.726	82.612	156.814	64.2115	95.7828			81.6801		50.8417		123.477	169.595			102.996	65.1291	90.8903			139.906	112.848	159.823	176.143	52.4506		119.265		84.2418	111.876	110.928
	48.825	54.6471	89.7704	116.188			171.7	88.4414	126.563	73.4154	67.465			122.001	81.7432	70.7707	100.74	83.0772	158.096	64.2321	95.792			81.8133		50.8828		124.686	169.597			103.004	65.1547	90.8954			139.919	112.867	159.834		52.4651		120.75		84.3179	114.106	110.991
	48.8584	54.6487	108.267	116.19			171.712	88.4508	127.029	73.4222	67.4685			122.022	81.8923	72.4709	100.757	83.0903	158.506	64.2419	95.8029			82.4621		50.896		124.694	169.775			103.011	65.2004	90.8982			139.982	112.873	159.841		52.4692		120.755		84.3309	114.891	112.678
	49.7505	54.6821	108.3	116.223			172.333	88.4526	127.755	73.4556	67.7947			122.241	83.6426	73.4952	101.705	83.6612	159.637	64.7227	97.01			83.6775		52.7742		125.56	170.436			103.991	66.2672	91.5135			142.55	114.864	160.317		53.0318		121.549		85.7699	119.786	114.203
	49.7537	54.9147	109.41	116.679			172.335	88.4859	127.765	74.1047	67.7991			122.252	83.7392	73.5017	103.443	83.6758	159.792	64.736	98.4791			83.7611		52.7881		125.564	170.451			103.992	66.2922	91.5223			149.761	114.878	160.324		54.7049		121.556		85.7755	120.416	115.577
	49.7565	54.918	109.428	116.687			172.369	89.5431	128.498	74.119	67.8015			122.257	83.7505	73.5086	105.953	84.2346	160.887	64.7376	101.063			84.2471		52.812		125.568	170.548			104.006	66.3475	92.2855			150.689	114.991	160.35		54.7106		124.105		85.7784	121.033	115.66
	49.7612	55.0971	109.468	117.179			172.421	89.5467	128.914	74.1313	67.8065			122.307	83.7704	73.5324	110.629	84.6367	160.988	64.7681	108.423			84.6334		52.8446		125.57	170.554			104.092	66.3508	92.2977			150.698	115.02	160.365		54.7279		125.206		85.7927	121.414	117.539
	49.7708	55.0984	109.552	117.24			172.451	89.6969	129.142	74.1379	67.8094			122.313	86.821	73.6573	111.756	84.6433	161.007	64.7951	108.586			84.6387		52.8985		125.63	170.554			107.52	66.6046	92.334			150.71	115.033	160.449		54.7344		128.569		85.808	121.463	118.318
	49.8041	56.2024	109.723	117.261			173.28	89.7075	129.768	74.1446	68.1383			124.488	91.8774	74.2214	113.147	88.9673	161.521	64.9649	109.458			85.6497		54.2693		127.657	173.649			108.07	67.2019	93.0227			151.842	116.085	161.525		55.041		129.491		87.0061	122.279	118.74
	50.2564	56.2358	109.756	117.294			173.379	89.711	129.776	74.1779	68.1421			124.505	91.8809	74.281	113.688	89.2969	161.814	64.966	109.511			85.6525		54.4516		127.667	175.493			108.082	67.4398	93.0258			151.844	116.102	161.528		55.187		129.511		87.0079	122.377	120.497
	50.3993	57.6564	111.466	117.73			173.383	89.7443	129.914	74.8614	68.1445			125.398	91.8918	74.8326	113.719	89.302	162.727	65.0077	109.519			85.7182		54.4546		127.669	175.569			108.115	67.4692	93.1472			151.848	116.115	161.53		55.359		129.563		87.0158	124.603	122.993
	50.4033	57.6583	111.534	117.749			175.619	90.4542	129.919	74.8658	68.1498			125.406	91.9106	75.228	113.723	94.377	162.881	65.0404	109.656			85.7214		54.4909		127.673	179.457			108.68	67.4797	93.6713			151.857	116.535	161.538		55.3657		131.979		87.0524	125.26	123.259
	50.4089	57.6681	111.537	117.754			175.632	91.2758	129.926	74.87	68.1527			125.468	91.9126	75.2382	113.731	94.383	162.903	65.0538	111.519			85.7301		54.5015		127.684				109.409	67.5516	93.7411			151.906	116.548	161.785		55.3706		131.987		87.06	126.053	124.67
	50.4112	58.1065	111.97	117.783			176.322	91.2793	130.567	74.8758	68.5677			126.303	92.3635	76.157	116.116	94.6175	164.535	65.9817	112.173			87.8728		54.9079		129.158				110.249	67.9172	94.1573			152.077	118.302	162.673		59.1912		132.268		92.2043	130.155	124.971
	50.4445	59.1723	111.988	117.79			176.352	91.3659	130.569	74.8797	68.5767			126.309	92.3684	76.2967	119.978	94.9412	164.56	67.453	115.15			87.8786		54.9203		129.451				110.424	67.9324	94.1603			152.147	118.312	163.91		59.1944		132.283		94.2543	130.468	125.184
	51.5149	59.2057	112.022	117.823			176.377	91.3709	130.611	74.913	68.5859			126.323	94.7455	76.323	120.04	96.0588	164.626	67.5166	116.374			87.8876		54.9608		129.476				110.432	67.9365	95.5031			152.256	121.167	163.915		59.2026		136.483		94.3656	131.199	125.191
	51.5214	60.2323	112.965	118.766			176.392	91.4042	130.675	76.1443	68.5969			126.329	94.751	76.3331	120.045	96.0647	164.808	67.7203	118.464			87.9079		54.9704		129.48				110.447	67.943	95.5351			152.261	121.337	163.922		59.2105		136.489		94.3726	131.348	126.217
	51.7663	60.297	113.073	118.786			176.423	92.3609	130.679	76.15	68.6026			126.337	94.758	79.3438	120.969	96.0691	164.819	67.7315	118.603			87.912		55.0449		129.485				110.463	67.9817	95.5406			152.267	126.268	163.938		59.637		136.491		94.3877	131.489	126.242
	51.7773	60.3178	113.076	118.809			177.007	92.4201	131.222	76.2348	69.834			141.279	96.1506	80.2471	122.502	101.032	165.333	69.4173	122.259			88.5376		55.4423		130.429				111.334	68.8204	95.9908			154.654	127.446	164.289		60.1621		142.322		96.6699	131.914	127.043
	52.0505	61.9457	113.078	118.829			177.027	92.4959	131.272	76.2489	71.7391			141.28	96.1572	80.2568	122.516	101.04	165.362	69.4271	123.493			88.6039		55.4476		130.691				111.353	68.8339	95.9965			154.66	127.474	164.295		60.2395		142.606		96.6931	132.32	128.651
	52.0839	61.9481	113.083	118.895			177.468	92.5082	131.307	76.2498	73.0536			141.286	98.8122	80.3978	122.622	101.042	165.694	69.4541	123.653			88.6513		55.4626		130.694				111.355	68.855	96.3154			154.734	127.569	164.298		60.26		142.646		96.6946	132.969	128.663
	57.0857	61.9815	113.116	118.929			177.524	92.5123	131.322	76.2832	75.103			141.286	98.8229	80.506	122.971	101.417	165.72	69.8361	123.722			88.7217		55.4681		130.741				111.368	68.8588	96.4164			154.818	127.578	164.309		60.2832		144.342		100.262	133.002	129.153
	57.0874	62.577	118.48	119.234			177.537	92.5456	131.337	76.4814	75.1131			141.389	98.8276	81.4326	123.082	104.31	177.009	69.8565	125.968			88.795		55.4817		130.744				111.375	68.9373	96.4296			155.868	127.586	164.381		60.2891		144.349		100.266	133.177	130.059
	57.0942	62.5784	118.484	119.252			178.22	94.1283	132.66	76.4904	76.6299			141.749	100.412	81.8302	123.964	104.808	177.579	70.3235	127.261			89.4355		55.9412		132.316				111.943	70.211	96.9133			157.692	129.682	166.248		61.6155		144.668		100.973	134.805	133.235
	57.1009	70.2049	118.491	119.258			178.863	94.1309	132.661	76.508	76.6306			141.762	100.418	88.1205	123.975	104.814	177.585	70.3253	136.888			89.4429		55.9493		132.356				111.961	70.2226	96.9438			157.702	129.687	166.685		61.6219		144.673		100.978	134.899	133.824
	57.104	70.2112	118.504	120.735			178.877	94.1978	132.664	76.5172	84.4151			141.782	101.468	88.1222	123.998	104.884	177.599	70.3335	145.467			89.5435		56.5798		132.451				111.999	70.2531	96.9478			157.829	129.7	166.697		61.6318		144.69		100.991	134.96	133.851
	57.1373	70.3152	118.52	120.749			178.881	94.2036	132.666	76.5311	84.5445			141.79	102.015	88.14	124.033	105.594	177.603	70.5674	145.47			89.5575		56.6016		132.463				112.016	70.3569	96.9594			162.53	129.749	166.713		61.6377		144.708		100.999	137.304	134.462
	59.2182	70.3485	118.553	120.782			178.886	94.4745	132.673	76.5645	94.7054			141.81	103.165	89.0501	124.058	105.601	177.605	70.5786	145.472			89.5634		56.6507		132.464				112.047	71.1305	96.9765			162.574	129.761	166.744		61.6478		144.733		101.007	138.552	135.668
	59.2802	71.0698	119.838	121.102				94.5079	133.293	77.2048	95.3939			142.136	105.463	89.6012	125.882	105.835	178.07	71.2973	148.179			90.5824		57.2098		133.287				133.869	71.4151	97.4354			162.893	133.618	167.044		61.8725		145.197		101.964	138.783	136.243
	59.2815	71.6599	119.878	121.106				95.8935	133.323	77.2088	95.4214			142.142	105.468	89.7905	125.98	105.896	178.074	71.2998				90.6086		57.2345		133.337				133.912	71.8852	97.4395			162.898	133.636	167.06		61.8927		145.199		101.977	138.948	136.356
	59.2852	71.6622	119.904	121.11				96.1022	133.33	77.2155	95.4232			142.157	105.476	90.246	125.995	106.09	178.082	71.4093				90.618		57.2697		133.362				133.942	71.9145	97.4459			162.916	133.649	167.108		61.8986		145.206		102.011	138.966	136.597
	59.2875	71.6636	121.25	121.111				96.1048	133.355	77.2194	95.5443			142.166	105.503	90.252	125.998	108.981	178.085	72.2267				90.6224		57.4145		133.366				133.955	71.9803	97.4497			162.976	133.661	167.363		66.429		145.271		102.023	139.65	137.126
	59.3208	71.6668	121.262	121.126				96.1124	133.422	77.2231	95.7845			142.179	105.509	90.2649	126.01	108.986	178.088	72.2391				90.8247		57.5491		133.377				134.133	72.7438	97.5739			163	133.671	167.366		66.434		145.29		107.491	140.353	137.435
	60.0258	71.7001	121.295	121.159				96.1201	133.829	77.2564	96.4638			142.947	106.308	91.2408	126.886	109.641	178.535	73.3474				91.5601		58.554		133.935				134.61	73.5032	99.6492			164.741	136.209	167.771		69.1037		146.213		107.94	140.748	137.723
	60.0282	72.219	122.756	121.612				96.1534	133.911	77.6821	96.4709			143.064	106.314	91.319	128.06	109.646	178.55	73.3641				91.5679		58.5882		134.01				134.614	73.5731	99.6747			164.756	136.218	167.778		69.1081		150.943		107.943	143.319	137.864
	60.059	72.2206	128.935	121.62				97.2779	133.914	81.4554	96.4797			143.067	106.321	91.3297	128.066	109.71	178.565	73.3713				91.5904		58.9483		134.018				134.628	74.4364	100.242			164.999	136.224	167.78		69.1092		150.95		107.945	143.615	138.817
	60.0637	73.5086	129.139	121.623				97.3449	133.918	81.6644	96.4835			143.131	107.402	91.4044	128.244	109.767	178.569	73.373				91.679		58.9926		134.029				135.21	74.4418	100.296			165.008	136.236	167.916		69.1123		151.781		107.956	143.899	138.818
	60.0641	73.5125	133.784	121.632				97.3474	133.924	81.6706	96.4862			143.135	109.954	91.4064	128.349	109.872	178.753	73.7342				91.6847		58.9975		158.76				135.42	74.4698	100.308			165.074	136.358	167.929		69.1172		151.943		107.979	147.078	138.819
	60.0975	74.1954	133.788	121.712				97.3504	134.325	81.6842	96.8514			143.703	111.015	91.787	128.905	111.575	179.023	74.763				92.4779		59.4891		160.691				136.639	75.0786	100.77			165.501	137.268	168.358		69.7624		167.357		108.318	148.401	139.119
	60.988	74.2288	133.821	121.745				97.3575	134.371	81.7176	96.8534			143.707	111.017	91.799	129.019	111.71	179.231	74.7651				92.4828		59.6597		160.717				136.654	75.1526	101.697			165.56	137.276	168.467		69.7726		167.474		108.324	148.412	139.127
	60.9993	75.3162	135.336	122.421				97.3908	134.373	81.9403	96.8591			143.722	111.021	92.0053	129.076	114.405	179.321	74.7821				92.751		59.6861		160.737				136.662	75.9105	101.748			165.563	137.281	168.485		69.7764		167.927		108.38	148.418	140.431
	61.0055	75.3188		122.43				98.8745	134.461	81.9638	96.8649			143.748	111.023	92.0088	129.083	114.406	179.568	74.7924				92.8429		59.7092		160.739				136.713	75.9659	103.518			165.628	137.286	169.003		70.4353		168.481		108.426	148.432	140.894
	61.0088	76.9822		122.446				98.8834	134.486	82.1764	96.8688			143.754	111.028	92.0153	129.093	114.546	179.574	75.1802				93.2284		59.7192		160.814				137.276	76.0523	103.522				137.3	169.573		70.4527		170.616		108.436	148.437	140.984
	61.0125	77.0182		122.451				98.8917	134.903	82.1859	97.2589			144.5	111.757	92.2339	135.049	115.773		75.7727				93.942		60.2696		161.388				137.863	76.3528	105.293				141.03	171.245		72.0867		172.114		108.849	149.108	141.214
	61.0459	77.0237		122.471				98.9131	134.906	82.2045	97.2882			144.527	113.379	92.2378	135.286	115.779		80.2758				93.9443		60.7538		161.427				139.286	76.3992	105.301				141.036	171.306		72.0991		172.415		111.855	149.109	141.475
	82.0702	77.0571		122.504				98.9172	134.91	82.2378	98.4001			144.532	114.566	92.2574	135.289	117.191		80.4212				93.9497		60.7726		161.43				139.351	76.996	105.333				141.628	171.326		72.1043		172.89		111.864	149.406	141.54
	82.2051	78.0401		123.492				98.9505	134.913	83.9199	98.4112			147.59	115.292	92.2686	135.401	117.585		80.4257				93.958		60.8225		161.434				139.382	77.0346	105.346				141.64	171.333		72.1165		176.683		111.899	149.831	142.476
	83.4475	78.068		123.513				100.227	134.916	84.0192	98.417			147.605	115.298	92.2764	135.406	117.602		80.4283				93.9611		60.8365		161.442				139.452	78.8255	105.35				141.646	171.337		72.839		176.721		111.903	150.247	142.496
	83.4487	78.1129		124.003				100.233	135.431	84.0225	98.87			148.082	117.942	93.2054	135.82	118.166		80.6482				94.4949		62.0192		162.69				139.881	79.2469	105.728				143.254	172.794		74.0134				112.357	151.371	142.779
	83.4541	78.1401		124.011				100.26	135.434	84.0268	98.8739			148.118	117.948	93.3916	135.83	118.184		80.6501				94.4976		62.0312		163.785				139.904	79.2491	105.767				143.255	172.799		74.1675				112.362	151.62	142.78
	83.4874	78.1703		124.014				100.334	135.599	84.0317	98.8778			148.256	118.663	93.5392	135.844	118.25		80.6568				94.7636		62.0373		163.794				141.024	79.2507	105.772				143.256	172.804		74.17				112.367	151.964	142.863
	84.0461	78.2036		124.047				100.336	135.794	84.065	98.8839			148.261	124.455	93.5775	135.852	118.51		80.686				94.7776		62.0535		163.797				141.42	79.253	105.775				143.264	172.864		74.1726				112.39	155.841	143.201
	84.0485	79.082		125.054				100.369	136.547	85.5189	98.8921			148.293	125.52	94.0046	135.854	120.861		80.6932				94.9326		62.0758		164.333				141.423	81.4849	105.778				143.273	172.868		74.7775				112.407	155.914	145.268
	84.0658	79.0954		125.734				101.446	137.681	85.5289	103.703			149.173	126.551	94.5958	139.823	121.111		81.3739				95.6335		62.4251		166.23				146.801	82.8315	106.13				144.382	174.229		75.3545				116.066	156.209	145.561
	84.0694	79.0973		125.735				101.462	137.683	85.5463	104.806			149.176	126.567	94.6924	139.839	121.117		81.3778				95.639		62.4392		166.234				147.265	83.4534	106.134				144.397	174.234		75.3587				116.085	156.221	145.922
	84.0717	79.0995		125.761				101.466	137.691	85.55	104.816			149.182	129.439	94.6966	139.924	121.124		81.4409				95.649		62.4479		166.266				147.385	84.2718	108.052				144.409	174.241		75.361				116.091	157.827	147.134
	84.105	79.1099		125.83				101.468	138.875	85.5553	104.833			149.187	129.441	94.7275	140.012	121.13		81.6552				95.6566		62.4666		166.275				147.585	84.2976	108.224				144.415	174.244		75.3663				116.12	158.155	147.394
	85.2274	79.1433		125.863				101.479	138.877	85.5887	106.022			149.189	129.445	94.7285	140.036	121.392		81.7035				95.6624		62.4869		166.332				147.602	84.3018	108.23				144.44	174.249		75.3743				119.723	158.305	147.731
	85.2414	107.855		127.79				101.512	140.061	86.4417	106.806			150.203	131.829	95.0275	144.1	121.912		82.3761				95.9196		62.8494		168.042				148.232	86.5322	110.971				145.334	174.97		75.5519				119.932	160.503	148.24
	85.2429	107.859		127.8				102.107	140.123	86.4517	107.212			150.208	131.981	95.4471	144.114	122.623		82.378				96.2423		62.8513		169.377				148.245	86.578	110.985				145.34	174.973		75.5793				119.935	160.538	149.905
	85.2592	107.867		127.806				102.111	140.187	86.4725	107.217			152.907	131.987	95.5451	144.117	122.631		82.3872				96.5365		62.8747		169.383				149.53	94.8413	129.218				145.344	174.986		75.5959				119.941	160.598	149.914
	85.2628	107.889		127.819				102.116	140.223	86.4877	107.221			152.953	132.111	95.5474	144.123	125.651		82.8484				96.6988		62.888		169.387				149.549	94.8449	129.219				145.367	175.006		75.6099				121.557	160.645	150.404
	85.2962	107.916		127.824				102.12	140.802	86.4933	107.233			152.958	132.111	95.5634	144.147	125.839		82.8547				96.7039		62.9062		169.39				149.552	94.8464	129.226				145.379	175.153		75.6212				121.585	161.087	150.434
	87.3364	107.95		127.858				102.125	142.86	86.5267	108.582			154.107	133.21	95.881	145.175	126.487		83.4166				97.2939		63.4698		169.888				150.05	95.4331	129.855				148.074	175.433		75.9622				121.955	161.773	151.008
	87.3382	108.899		128.293				102.159	142.867	87.1924	108.77			154.11	134.025	95.927	145.245	126.5		83.4536				97.2999		63.4776		169.893				150.753	96.0336	129.862				148.079	175.44		75.966				121.96	162.221	151.026
	87.342	108.901		128.321				102.913	142.909	87.1952	108.789			154.123	134.904	96.0448	145.258	126.511		83.4649				97.3028		63.4845		169.904				150.773	96.0839	129.866				148.198	175.448		75.9682				121.97	162.232	151.035
	87.3436	108.905		128.322				102.915	167.971	87.1973	108.956			154.128	135.201	96.0513	145.275	126.596		84.0137				97.3072		63.4879		169.912				150.815	96.0842	130.495				148.207	175.453		75.9776				121.977	165.296	151.531
	87.3467	108.93		128.354				102.936	167.999	87.2	108.966			154.133	135.209	96.0802	145.301	126.686		86.9189				97.3503		63.4914		169.936				150.849	96.0959	131.087				148.298	175.458		76.018				121.984	168.847	151.552
	87.38	108.99		128.355				102.946	170.835	87.2035	110.372			154.65	136.889	96.3838	145.726	127.536		87.463				97.9161		63.9963		171.033				151.61	119.942	131.382				149.448	175.839		76.3213				122.241	169.55	154.47
	88.3315	109.024		128.388				103.054	174.206	87.2368	110.385			154.656	136.892	96.3934	145.726	127.542		87.5304				97.9766		64.0013		171.043				151.63	120.02	132.691				149.457	175.848		76.3237				122.242	170.083	154.475
	88.3391	109.981		128.953				103.088		87.9018	110.394			154.663	136.896	96.507	145.729	132.347		87.6281				98.0182		64.0063		171.053				151.634	120.024	132.786				149.488	176.435		76.3298				122.309	170.199	154.504
	88.3667	110.464		129.326				104.488		87.9053	110.465			154.669	136.909	96.5627	145.735	138.936		87.7039				98.3976		64.0197		171.055				151.64	120.03	132.796				149.5	176.444		76.3374				122.313	170.286	154.835
	88.4171	110.485		129.438				104.748		87.9086	112.669			154.678	136.915	97.5656	145.752	138.94		87.727				98.4033		64.0431		171.08				151.642	120.131	132.83				149.513	176.452		76.3527				122.317	172.274	155.704
	88.4232	110.494		129.448				104.75		87.9111	113.179			154.999	137.64	97.8986	146.217	139.474		88.5194				98.7797		64.5247		171.432				151.995	120.953	133.862				150.188	177.114		76.644				124.859	172.796	156.823
	88.4565	110.496		129.485				104.903		87.9129	117.979			155.002	137.643	97.9717	146.225	139.495		88.5208				98.7908		64.7194		171.462				152.015	120.955	133.912				150.239	177.118		76.6506				124.879	172.878	162.34
	89.411	110.529		129.518				104.908		87.9462	117.983			155.011	137.648	97.9779	146.226	141.684		89.1805				98.8014		64.7234		171.477				152.022	120.985	133.917				156.589	177.119		76.6589				125.268	172.88	162.344
	89.5083	116.459		131.309				104.941		88.506	118.014			155.035	137.649	98.0401	146.23	141.704		89.32				98.8053		64.7381		172.448				152.031	121.008	133.933				156.997	177.189		79.0817				125.27	172.982	162.922
	91.1358	117.402		131.387				106.713		88.5303	118.883			155.077	137.65	98.1091	146.234	141.738		89.336				98.8096		64.7439		173.409				152.066	121.012	133.984				156.998	177.192		79.0838				125.327	173.019	163.398
	91.2421	117.406		132.296				106.714		88.5326	119.401			155.423	139.022	98.4628	146.645	142.522		89.8327				99.8256		65.7733		173.731				152.735	122.001	134.905				159.891	179.172		79.559				126.083	174.323	163.813
	91.2491	117.417		132.298				106.716		88.5357	121.719			155.425	139.031	98.5634	146.653	143.259		89.8559				100.037		65.7802		173.741				152.758	122.405	135.978				159.902	179.28		79.5659				126.091	177.092	163.834
	91.2825	117.662		132.452				107.745		88.5405	121.723			155.428	139.035	98.6141	146.655	143.264		89.8676				100.116		65.8136		173.743				152.781	122.412	135.987				159.912	179.29		79.5774				126.132	178.443	163.838
	91.7019	117.695		132.485				107.759		88.5738	122.295			155.431	139.05	98.6181	146.657	143.269		89.8705				100.44		65.8981		173.75				152.799	122.417	135.991				159.966	179.294		79.5845				126.141	179.374	164.522
	91.7117	118.704		132.961				107.793		88.9256	123.513			155.562	139.057	98.6247	146.674	143.273		89.8951				100.448		65.9259		173.777				153.079	122.439	135.994				160.003	179.302		79.5857				130.468	179.926	164.598
	91.7129	118.707		132.964				117.714		88.9405	123.95			155.859	139.676	99.267	147.18	143.48		90.3323				101.137		66.8853		175.374				153.49	122.853	136.333				163.848	179.712		81.9934				132.03		165.369
	91.714	118.72		132.978				117.722		88.9432	123.953			155.862	140.075	99.2789	147.184	143.635		90.3341				101.305		66.9844		175.405				153.556	123.022	136.338				163.851	179.714		82.0018				132.04		165.485
	91.7643	118.844		132.981				117.866		88.9472	123.955			155.863	140.08	99.3182	147.257	143.675		90.3842				101.371		67.0313		175.406				153.585	123.062	136.351				163.904	179.724		82.024				132.359		165.513
	91.7977	118.849		133.003				117.885		88.9509	123.959			155.867	140.082	99.3288	147.264	144.332		90.4463				101.376		67.1341		175.428				153.636	123.065	136.383				164.193			82.0675				132.367		166.929
	92.7578	118.882		133.036				117.887		88.9842	123.966			155.874	140.094	99.3354	147.269	146.015		90.5678				101.805		67.1467		178.128				153.639	123.172	136.399				164.204			82.096				137.065		167.558
	92.779	120.065		141.549				117.921		89.6034	124.475			156.243	140.828	100.147	147.612	146.362		93.5746				102.348		67.7845		179.094				154.038	123.58	137.371				165.547			82.6355				137.785		168.308
	92.7817	120.075		141.555				118.946		89.6054	124.479			156.411	140.83	100.149	147.862	146.854		93.8418				102.361		67.9252						154.05	123.609	137.373				165.56			82.6558				137.795		172.974
	92.8	120.081		141.604				118.947		89.6089	124.484			156.469	140.844	108.735	147.875	146.88		93.9039				102.381		67.9428						154.077	123.623	137.382				165.568			82.6676				137.798		173.53
	92.8013	120.086		141.727				118.951		89.6107	124.499			156.561	140.849	108.758	149.89	148.206		93.9435				102.396		67.9563						154.521	123.641	137.383				165.579			84.0867				137.82		174.095
	92.8346	120.111		141.745				118.958		89.6294	124.526			156.644	140.864	109.027	149.906	148.236		94.6524				102.482		67.9613						154.533	123.647	137.408				169.566			84.1218				137.825		174.55
	94.73	120.144		141.778				118.971		89.6628	128.601			157.163	144.395	109.282	150.261	148.612		98.4849				102.977		69.8311						155.92	125.156	139.071				170.439			87.5773				140.042		175.513
	94.7365	121.371		142.765				119.005		91.3903	129.901			157.171	144.405	109.29	150.272	148.615		98.6768				102.981		69.8441						155.96	125.187	139.942				170.441			89.1648				141.036		175.755
	94.7467	121.374		142.776				120.492		92.5983	129.908			157.177	144.41	109.298	150.293	148.74		98.6839				102.984		72.0914						155.968	125.188	139.952				171.822			89.1707				141.081		175.793
	94.7487	122.417		142.779				120.494		92.6119	131.014			157.183	144.416	109.316	150.305	148.752		98.6929				103.073		72.0962						156.047	125.221	139.955				171.846			89.1743				141.109		176.067
	94.842	123.271		142.781				121.205		92.619	133.664			157.189	144.428	109.333	150.307	148.777		101.847				104.246		72.935						156.066	126.202	139.966				171.857			89.427				141.13		177.454
	94.8753	126.329		143.899				121.208		92.6219	134.227			157.907	145.543	109.713	162.42	148.996		102.25				104.688		73.5829						156.663	126.582	140.419				172.374			90.6256				141.313		177.681
	95.7673	126.362		143.932				121.21		92.6553	134.235			157.908	145.549	109.719	162.438	148.997		103.332				104.689		73.6979						156.981	126.635	140.531				172.38			90.6287				141.316		177.7
	95.77	126.631		144.341				121.244		93.9002	134.293			158.587	145.553	109.724	162.445	149.032		103.376				106.667		73.7163						158.387	127.365	140.539				172.505			90.6404				141.387		179.429
	98.3735	143.102		144.342				142.505		94.0023	134.295			158.597	145.558	109.73	162.463	149.064		103.54				114.945		73.7522						158.406	127.386	140.563				172.528			90.6603				141.484		179.698
	98.4744	143.104		144.354				142.515		94.8296	134.299			158.776	145.567	109.895	162.471	149.573		103.549				114.948		73.7554						158.427	128.328	140.584				172.537			90.664				141.498		179.893
	98.5488	143.108		145.049				142.653		94.8461	134.768			168.989	146.419	111.356	162.675	149.959		104.114				115.707		75.2308							128.774	142.118				173.905			91.6798				141.749
	98.5821	149.131		145.079				142.674		94.8482	134.772			174.753	147.861	111.362	162.681	150.998		104.18				117.178		75.2449							128.779	142.131				173.918			91.6827				141.781
	98.931	149.165		145.112				142.678		94.8815	134.79			174.76	147.867	111.373	162.749	151.006		104.183				117.184		75.2591							128.787	142.139				173.945			91.696				141.818
	101.069			146.051				142.711		95.6743	136.962			174.777	147.873	111.442	162.763	151.755		104.204				117.214		75.3126							129.031	142.972				173.958			91.704				141.831
	101.081			146.27				144.614		95.6923	136.965			174.801	147.88	111.449	162.786	151.794		104.292				117.22		75.3535							129.761	143.767				173.966			91.7061				141.892
	102.69			146.294				145.646		95.6997	137.407			175.093	150.67	111.804	163.31	153.389		108.857				117.93		76.582							130.16	143.936				174.914			93.0453				142.127
	102.76			146.296				145.648		95.7056	137.416			175.111	150.677	112.183	163.317	153.397		109.027				117.933		76.5854							130.168	143.942				174.94			93.0487				142.135
	102.793			146.314				145.661		95.7106	137.424			175.149	150.682	112.189	163.321	153.833		109.053				117.962		76.6411							130.17	143.948				174.952			93.0501				142.268
	103.568			146.348				145.674		95.7439	137.428			175.246	150.685	112.225	163.332	154.605		109.126				117.968		76.658							130.2	143.954				175			97.1919				142.277
	103.572			148.39				145.707		96.4592	137.44			175.306	150.688	117.618	163.334	156.419		109.127				117.976		76.6786							130.209	144.449				175.018			97.3111				143.759
	103.585			148.393				146.202		96.4635	137.888			175.542	151.012	118.021	164.001	157.113		109.56				118.409		83.4005							130.677	144.639				177.598			97.9503				147.168
	103.591			148.396				146.206		96.4726	137.892			175.544	151.398	118.027	164.007	157.123		109.584				118.437		83.6223							130.696	144.648				177.603			100.153				147.175
	103.604			148.397				146.211		96.4846	137.895			175.566	151.4	118.054	164.019	157.141		109.59				118.44		83.6321							130.706	144.651				177.619			100.633				147.192
	103.637			148.398				146.213		96.4868	137.904			175.576	151.405	118.058	164.03	157.144		109.605				118.444		83.645							130.707	144.662				177.623			100.643				147.228
	105.159			148.432				146.222		96.5202	137.917			175.617	151.41	118.066	164.032	157.15		109.698				118.449		83.6483							130.718	144.669				177.666			100.656				148.376
	105.176			149.163				146.255		96.7892	138.424			176.573	152.118	118.492	164.957	166.436		111.06				119.296		86.0224							131.142	146.028				178.669			100.854				148.964
	115.153			149.208				147.025		96.7913	138.429			176.627	152.128	118.497	164.973	166.437		111.064				119.3		86.0401							131.184	146.037				178.684			100.867				148.972
	115.155			149.231				147.028		96.794	138.44			176.704	152.137	119.129	164.976	166.439		112.375				119.306		86.0451							131.186	146.05				178.689			100.908				149.306
	115.157			149.253				147.03		96.796	138.476			176.762	152.142	119.589	164.985	170.661		131.272				119.32		86.0696							131.19	146.052				178.697			101.155				149.314
	115.19			149.276				147.033		96.7984	142.262			176.765	152.146	119.596	164.994	170.669		131.278				119.325		86.0721							131.203	146.061				178.928			101.493				149.327
	115.429			149.309				147.041		96.8318	143.391			177.76	152.749	119.802	165.853	170.89		132.475				119.648		87.1518							131.588	146.24				179.881			102.544				150.792
	115.431			149.867				147.075		97.4236	148.072			177.78	152.754	119.809	165.86	171.017		132.487				119.661		87.1715							131.59	146.325				179.963			102.555				151.865
	116.757			149.889				147.684		97.4298	148.076			177.784	152.757	119.815	165.873	173.536		132.535				119.667		87.189							131.618	146.33				179.992			102.566				152.355
	116.761			150.05				147.686		97.4354	148.286			177.801	152.768	119.953	165.883	173.545		132.601				119.716		87.1941							131.621	146.347							102.574				152.393
	116.765							147.697		97.4485	148.303				152.776	119.956	165.933	173.548		132.628				119.828		88.1998							132.006	146.356							102.585				153.001
	116.799							147.703		97.4528	158.483				156	120.228	167.985	173.958		133.154				120.123		91.5162							132.332	146.555							102.85				154.064
	117.603							147.708		97.4861	158.651				156.003	120.403	168	174.329		133.293				120.13		91.5999							132.379	146.561							102.858				160.56
	117.606							147.742		98.8998	158.655				156.012	121.431	168.004	174.33		133.297				120.144		91.6767							132.483	146.566							102.859				161.215
	117.612							148.112		98.9163	158.69				156.014	121.434	168.023	174.336		133.318				120.156		91.6902							132.495	146.59							102.877				161.237
	118.77							148.124		99.1199	158.697				156.028	121.446	168.34	174.358		133.321				120.163		91.6951							132.551	146.618							102.879				161.25
	118.774							148.132		99.1248	159.747				156.392	124.327	168.627	174.567		133.619				120.689		92.799							132.872	146.792							103.382				161.649
	118.808							148.143		99.13	159.75				156.543	124.448	171.641	174.761		133.624				120.711		92.8027							132.875	147.03							103.421				162.227
	121.422							148.155		99.1634	159.758				156.557	124.454	171.649	176.034		133.626				120.72		92.8306							132.916	147.045							103.424				163.144
	121.425							148.188		99.6865	159.782				156.572	124.46	171.679	179.907		133.63				120.724		93.4871							132.919	147.046							103.437				164.389
	122.613							148.473		100.093	159.787				156.577	124.469	171.68			133.655				120.738		97.4925							132.934	147.099							103.44				165.431
	122.621							148.477		100.159	160.187				160.091	124.722	173.423			134.105				121.887		98.2897							133.488	147.807							104.026				167.57
	123.936							148.486		100.165	160.193				160.102	124.728	173.431			134.117				121.946		98.2941							134.159	147.81							104.029				168.223
	123.97									100.168	160.199				160.107	124.735	173.439			134.119				122.965		98.3147							134.16	147.813							104.033				168.493
	124.362									100.201	160.204				160.118	124.743	173.472			134.124				122.968		98.3336							134.426	147.821							104.053				169.927
	124.399									101.05	160.211				160.119	124.746	173.481			134.187				124.303		98.3537							134.437	147.829							104.135				169.932
	124.4									101.058	160.543				161.305	125.257	174.108			134.737				126.716		98.973							135.417	147.999							105.048				171.116
	124.416									101.237	160.555				161.312	125.404	174.12			134.738				128.069		98.9775							135.531	148.003							105.081				171.123
	124.421									101.26	160.559				161.318	125.722	174.131			134.755				128.077		98.9802							136.195	148.007							105.092				174.064
	124.454									101.264	160.562				161.318	125.816	174.134			136.21				128.081		98.9869							136.22	148.013							105.331				175.491
	125.174									101.298	160.578				161.322	125.825	174.14			138.075				128.121		99.0012							136.288	148.032							105.334				175.496
	125.491									102.172	160.899				164.649	126.263	175.278			138.35				128.68		100.736							136.815	148.441							106.142				176.526
	125.501									102.22	160.906				165.884	126.267	175.283			138.359				128.693		100.766							138.156	148.567							108.869				176.53
	125.505									102.245	160.912				165.888	126.275	175.35			138.376				128.719		100.772							139.151	148.57							111.996				176.532
	125.514									102.251	160.917				165.892	126.286	175.357			138.462				128.808		100.79							139.168	148.651							114.814				177.296
	125.547									102.254	160.921				165.896	126.305	175.407			138.466				128.839		100.799							140.177	148.653							114.825				177.364
	127.11									102.287	161.168				166.448	126.544	175.788			139.116				129.041		101.361							160.809	150.622							116.079				178.171
	128.857									102.953	161.172				166.452	126.554	175.792			139.155				129.045		101.374							161.193	150.625							116.091				178.178
	128.859									102.957	161.174				166.456	126.565	175.801			139.165				129.049		101.724							161.29	152.179							116.097				178.184
	128.863									102.959	161.185				166.47	126.578	175.81			139.173				129.053		101.732							161.352	152.221							116.099				178.189
	128.874									102.962	161.193				166.48	126.59	175.815			139.177				129.068		101.744							161.359	152.224							116.102				178.194
	128.908									102.977	162.012				168.267	126.966	176.336			139.353				135.091		102.187							164.604	155.742							116.7				178.76
	129.263									103.01	162.017				168.28	127.07	176.338			139.449				139.707		102.202							164.647	155.768							116.703				178.786
	129.267									103.201	162.024				168.292	127.08	176.353			143.254				139.712		102.206							164.714	155.773							117.361				178.787
	129.276									104.749	162.036				168.309	127.519	176.356			143.256				139.717		102.211							164.732	155.776							117.363				178.892
	129.278									111.783	162.106				173.364	127.528	176.361			143.261				139.722		102.276							164.763	155.783							117.374
	132.093									111.794	162.745				174.607	131.773				143.996				139.93		102.835							165.696	157.043							118.247
	132.126									111.812	162.759				174.61	131.778				144.002				139.946		102.872							166.763	157.081							122.78
	132.451									111.845	169.372				174.614	137.162				144.019				139.952		102.874							167.517	157.084							122.787
	132.455									112.357	170.015				174.615	137.176				144.037				139.979		102.903							174.854	157.088							123.677
	132.456									112.366	170.018				174.62	137.196				144.072				147.841		102.927							175.106	157.091							126.615
	132.469									112.38	175.047				175.143	137.499				144.784				148.574		103.575							175.767	157.379							127.356
	132.474									112.384	175.645				175.15	137.6				144.787				148.579		103.577							175.767	157.397							127.357
	132.507									112.387	175.657				175.153	137.693				144.793				148.637		103.633							175.8	157.403							127.362
	132.86									112.421					175.155	137.729				144.809				148.64		103.633							175.807	157.406							127.363
	132.911									112.621					175.161	139.47				144.814				148.643		103.641							175.827	157.415							127.448
	132.914									113.245					179.369	139.697				145.477				149.238		104.26							176.718	158.173							127.946
	132.923									113.251					179.379	139.707				145.481				149.242		104.262							176.726	160.359							127.951
	132.926									113.261					179.386	139.811				145.482				149.253		104.282							176.77	160.517							127.954
	132.96									113.268						139.818				145.488				149.257		107.099							176.774	160.521							127.96
	133.238									113.302						139.83				145.499				149.261		107.104							176.797	160.525							128.382
	133.915									113.442						140.296				147.223				157.115		107.331							177.833	163.375							128.563
	133.918									113.449						140.298				147.225				157.153		108.25							177.837	163.379							129.092
	134.931									113.453						140.366				147.227				157.2		108.745							177.843	163.382							134.181
	135.038									113.455						140.377				147.247				157.213		109.531							177.864	164.872							134.755
	135.071									113.463						140.388				147.25				157.299		110.121							177.906	164.875							134.758
	136.434									113.496						140.563				147.684				158.006		116.893							179.007	166.277							140.688
	136.439									116.346						141.962				162.367				159.044		116.897							179.023	166.292							140.693
	136.445									116.357						141.967				162.377				159.299		116.918							179.565	166.326							140.697
	136.448									116.36						142.066				162.384				159.308		116.928							179.636	166.334							140.707
	136.463									116.379						142.08				162.399				159.309		116.944							179.639	166.338							140.712
	136.496									116.398						142.325				163.971				168.158		117.31								167.17							140.879
	137.669									116.431						142.328				164.707				168.161		117.357								167.569							140.882
	137.753									132.403						143.475				164.732				168.165		117.422								167.886							140.887
	137.763									132.447						143.477				164.736				170.338		117.731								167.89							140.916
	138.484									132.457						143.827				164.738				170.345		118.31								167.908							140.922
	143.779									132.507						144.017				165.223				170.631		119.376								174.016							141.514
	143.812									133.21						144.03				165.227				170.641		119.384								174.645							141.516
	145.185									133.243						144.039				165.231				176.405		119.386								174.736							141.52
	145.192									144.246						144.049				170.76				176.408		119.433								174.74							141.522
	145.278									144.254						144.057				170.765				177.225		120.649								175.565							141.578
	145.284									144.267						144.508				170.947				177.447		122.329								175.839							142.21
	145.286									144.277						144.619				170.961				177.451		122.333								176.41							142.219
	145.319									144.279						144.788				170.964				177.455		122.347								177.313							142.374
	145.858									144.312						144.796				170.972				177.46		122.355															142.382
	145.879									144.885						144.822				170.976				177.465		122.368															144.783
	145.882									145.009						145.391				171.55				177.724		122.689															145.01
	145.89									145.017						145.588				171.553				177.726		122.707															145.018
	145.895									145.022						145.598				171.561				179.943		122.715															145.022
										145.026						145.609				171.59				179.946		122.718															145.028
										145.059						158.095				171.594				179.952		122.764															145.134
										145.941						160.984				171.784						128.107															145.582
										145.947						160.996				171.795						128.13															145.69
										145.963						161.359				171.8						129.741															147.303
										146.009						161.366				171.824						130.993															147.324
										146.242						161.371				171.859						137.89															147.351
										146.275						162.547				177.506						138.275															147.556
										146.628						162.548				177.508						138.287															147.562
										146.632						162.571				177.534						138.304															147.567
										146.638						162.578				177.697						138.315															148.052
										146.653						167.515				177.7						138.319															148.06
										146.661						167.778										139.245															148.698
										146.694						167.871										139.273															148.7
										147.197						167.88										139.29															149.72
										147.206						167.9										139.301															149.914
										147.214						167.907										139.311															150.084
										147.22						168.093										139.488															150.731
										147.224						168.096										139.711															153.969
										147.257						168.106										139.723															153.971
										147.669						168.129										139.734															153.995
										148.103						168.136										139.77															154.017
										148.113						168.313										142.106															154.251
										148.127						168.336										142.112															154.361
										148.591						168.415										142.134															154.365
										148.625						168.431										142.149															154.368
										149.555						168.45										142.173															154.372
																169.341										143.415															154.592
																169.342										143.442															154.595
																169.87										143.455															154.599
																169.876										143.459															154.607
																169.887										143.56															154.623
																170.298										144.12															155.234
																170.306										144.172															155.337
																170.311										144.175															155.347
																170.318										144.181															155.348
																170.961										144.2															155.356
																173.043										153.762															155.544
																173.046										153.781															155.638
																179.267										153.791															155.644
																179.274										153.796															157.654
																										153.821															157.661
																										154.331															157.869
																										154.344															157.873
																										154.353															157.877
																										154.391															157.878
																										154.398															157.912
																										155.452															159.252
																										155.469															159.79
																										155.482															159.794
																										155.507															159.844
																										155.57															159.849
																										156.47															161.676
																										156.487															161.691
																										156.548															164.826
																										156.578															164.835
																										156.589															164.853
																										158.499															165.087
																										158.515															165.09
																										159.463															165.321
																										159.496															165.328
																										159.511															165.736
																										160.132															166.237
																										160.179															166.239
																										160.209															166.253
																										160.257															166.256
																										160.293															166.261
																										162.157															166.912
																										162.205															166.917
																										162.223															166.92
																										162.248															166.928
																										162.273															168.722
																										163.776															169.084
																										163.962															169.087
																										163.997															169.102
																										170.739															169.109
																										170.794															170.791
																										173.279															173.149
																										173.304															173.191
																										173.312															173.614
																										173.647															175.641
																										173.663															175.646
																										173.941
																										173.947
																										173.964
																										178.565
																										179.625
[truncated: 7 more columns]

## Sheet: Panel h - time in center
							WT													3xTg
3 mo	0	121.4	12.8	87.5	6.6	205.5	31.7	0	23.7					18.9	74.4	56.4	348.6	269	213.9	463	260.6	890.2
12 mo	21.5	7.9	361.5	26.4	1416	532.4	18.5	789	245.7	194.5	4.2			24.3	35.2	1494.5	18.9	22.4	1582.5	303.6	1161.8	1391.8	732	193.9	1854	612.3

## Sheet: Panel i - total distance travel
					WT														3xTg
3 mo	2016.87	6680.4	4267.52	7036.4	2335.02	6331.22	2692.72	771.47	3987.1					6878.45	8572.37	9504.57	19405.2	11005.6	8714.95	12867	9665.62	15522.3
12 mo	3039.13	2523.46	14103	3069.08	12592.7	14884.6	2834.86	17619.1	6720.79	10319.2	3746.8	2487.63		4642.92	7351.19	13275.5	6615.88	5411.13	11686.2	9447.99	15519.9	7836.6	15411.7	14028.6	15091.3
