# Supplementary material for: VTA dopamine neurons are hyperexcitable in 3xTg-AD mice due to casein kinase 2-dependent SK channel dysfunction
Source: Nat Commun. 2024 Nov 8;15:9673. doi: 10.1038/s41467-024-53891-1 (PMC11549218; doi:10.1038/s41467-024-53891-1)
Supplement: Supplementary file 4 — Source Data 1 - Main [file 41467_2024_53891_MOESM4_ESM.zip › Main figs/Figure 7_IHC raw values.xlsx]

## Sheet: Figure 6c CK2
WT			3xTg
sum_intensity	mean_intensity		sum_intensity	mean_intensity
14	0.482759		0	0
171	2.59091		0	0
194	12.519		16	8
758	15.0172		63	8.19231
813	16.9062		412	9.15556
989	23.087		615	9.6375
1061	25.2619		639	14.3023
1082	26.1379		677	15.6731
1283	26.7292		681	16.5122
1515	27.5195		771	17.4615
1593	27.5455		815	18.0435
1718	29		926	19.4444
1742	29.0357		966	20.2989
1803	32.2292		1050	23
1951	42.9286		1259	25.7245
2119	44.6864		1399	27.2353
2208	44.8397		1468	27.4648
2240	45.7342		1630	30.2442
2429	48.939		1660	30.5326
2485	49.8806		1766	31.5
2610	50.0256		1839	31.9651
2611	51.0105		1860	33.3095
2945	51.0779		1950	34.1407
3046	52.5287		2017	34.2561
3089	53.186		2195	35.9836
3094	53.5352		2281	35.9859
3159	55.2045		2375	36.7
3200	55.3137		2521	41.2099
3342	56.2462		2522	43.4138
3389	57.1683		2548	45.5
3613	60.75		2548	45.7222
3629	61.3043		2555	46.5
3656	61.3333		2601	46.907
3668	64		2612	47.4
3677	64.9524		2630	47.7766
3801	65.0476		2699	47.8475
3828	68.2804		2736	48.7037
3875	68.8469		2749	50.8947
3933	69.2273		2783	52.6019
4013	72.4821		2787	53.0833
4032	72.58		2809	53.1648
4040	73.2733		2809	53.7636
4059	74.1494		2823	54.3333
4064	74.473		2851	56.875
4098	76.7941		2954	57.4286
4227	76.8381		3001	57.9268
4230	77.0405		3037	59.3958
4249	77.9242		3147	59.7377
4439	77.9333		3169	60.7647
4570	79.2051		3185	62.1373
4574	80.5		3216	62.8966
4753	85.1348		3244	65.3
4813	85.3165		3292	65.3243
4846	85.3654		3310	65.4407
4858	85.7872		3331	65.5644
5048	85.9221		3338	65.9831
5143	87.2667		3416	66.2619
5168	87.9762		3431	68.1111
5190	88.3273		3508	69.7907
5201	88.8889		3644	69.9009
5273	89.0233		3648	70.1413
5293	90.6792		3657	72.4038
5309	91.4565		3660	73.8393
5315	92.6552		3668	74.0222
5321	95.4027		3708	76.2698
5374	95.4615		3724	76.3137
5511	96.5273		3765	76.7568
5529	97		3844	77.2381
5581	99.5122		3861	79.082
5638	100.179		3868	79.3276
5639	102.365		3880	80.6433
5642	103.229		3893	83.3171
5671	103.352		3938	85.6381
5701	103.36		4053	85.875
5741	103.362		4134	85.9388
5747	104.63		4135	86.2637
5774	104.73		4168	86.4603
5826	105.675		4178	87.0508
5845	108.321		4211	88.6709
5874	108.609		4239	89.2683
5982	108.949		4262	89.6344
6018	110.426		4274	89.8889
6050	110.549		4413	90.2326
6205	111.226		4471	90.2895
6298	112.414		4491	90.7313
6320	112.568		4498	90.7838
6408	112.843		4554	91.3516
6449	116.28		4575	91.425
6451	116.675		4601	91.7195
6550	116.862		4609	92.8194
6616	117.8		4697	93.283
6640	118.596		4805	93.493
6659	119.529		4834	93.6732
6661	120.215		4838	94.9545
6731	120.215		4927	94.9759
6740	120.629		4944	95.0417
6747	121.167		4950	95.0725
6820	121.231		4977	95.0833
6826	121.974		5102	97.7957
6900	122.714		5136	99.7363
6927	124.25		5165	99.7667
6946	124.268		5290	99.8586
6973	124.557		5323	100.229
6990	125.207		5365	100.829
6992	126.042		5376	101.762
7021	128.203		5395	102.491
7045	129.318		5419	103.147
7306	129.742		5447	103.222
7390	130.449		5459	103.892
7469	130.598		5520	104.259
7478	131.015		5520	104.9
7479	131.057		5526	105.17
7504	131.582		5533	105.351
7551	132.325		5591	105.647
7566	133.651		5637	105.975
7577	133.794		5681	106.395
7598	134.081		5683	107.96
7608	134.462		5705	108.044
7695	134.828		5716	108.464
7732	134.854		5743	109.095
7762	134.95		5786	109.5
7810	135		5799	109.823
7814	135.107		5806	110.041
7840	135.8		5834	110.333
7854	136.092		5862	110.333
7869	136.185		5889	111.319
7880	137.683		5914	111.479
7883	137.75		5945	111.949
7899	138.107		5953	112.16
7939	138.205		5974	113.378
7942	138.519		5981	114.169
7973	138.672		5986	114.581
8026	139.306		6022	114.941
8043	139.776		6047	115.779
8050	140.75		6061	116
8068	140.9		6079	116.12
8079	141.821		6115	117.422
8080	143.433		6139	118.196
8097	144.286		6144	118.289
8107	144.298		6153	118.887
8111	145.185		6169	119.27
8135	148.576		6183	119.81
8160	148.6		6321	120.655
8161	148.768		6323	122.636
8190	150.427		6354	122.78
8209	150.555		6360	123.281
8225	152.386		6453	123.316
8261	152.808		6477	123.98
8265	153.448		6514	124.244
8401	153.468		6560	124.301
8414	154.721		6561	125.023
8415	155.381		6619	125.952
8430	155.938		6622	126.065
8493	156.008		6638	126.086
8516	157.241		6683	126.483
8519	158.566		6718	128.578
8535	159.227		6745	129.431
8563	159.308		6752	129.925
8577	159.462		6873	130.256
8629	159.517		6941	131.127
8654	159.804		6944	131.255
8685	160.245		6948	131.429
8734	160.547		6949	131.5
8749	160.986		6986	131.565
8766	163.718		7005	131.963
8816	166.246		7006	132.589
8818	166.727		7016	132.591
8823	168.02		7018	133.355
8846	168.155		7029	134.452
8848	168.477		7036	134.972
8933	168.775		7087	135.319
8943	168.797		7116	135.566
9008	170.795		7185	135.889
9016	170.879		7281	136.8
9018	171.55		7296	136.873
9052	172.909		7347	137.373
9120	173.009		7472	137.413
9134	173.989		7521	137.506
9190	174.255		7545	138.147
9199	174.68		7632	138.279
9261	174.825		7663	138.325
9269	175.136		7724	138.984
9270	175.557		7759	139.75
9271	175.727		7784	139.849
9319	176.661		7850	140.32
9334	177.615		7882	140.643
9438	178.667		7883	141.143
9487	178.853		7890	141.159
9535	178.976		7923	141.415
9610	180.362		7939	141.974
9612	180.47		8016	142.067
9656	180.663		8026	142.358
9733	181.047		8033	143.227
9753	181.205		8044	143.396
9754	182.062		8047	143.616
9755	183.01		8064	143.643
9785	183.118		8112	144.633
9789	183.915		8114	144.912
9810	184.038		8158	145.111
9852	184.115		8216	145.195
9893	184.228		8222	145.588
9906	184.533		8246	145.718
9912	184.554		8249	146.126
9965	184.919		8261	146.279
9980	185.939		8295	146.878
10018	186.077		8302	147.179
10077	186.312		8313	147.256
10163	186.561		8336	148.25
10243	186.583		8378	148.32
10261	186.949		8413	149.491
10273	186.963		8435	150.365
10275	187.333		8450	150.458
10293	187.69		8478	150.628
10367	188.116		8490	150.957
10438	188.439		8492	151.338
10461	188.583		8501	151.452
10483	188.667		8503	151.525
10509	189.243		8520	151.8
10523	189.317		8530	152.727
10525	189.791		8545	152.759
10555	189.821		8607	152.88
10574	190.036		8626	153.455
10597	190.257		8656	153.6
10666	190.848		8676	154.154
10667	191.667		8705	154.592
10668	192.763		8826	154.6
10678	192.813		8879	154.975
10697	192.825		8892	155.167
10709	193.292		8893	155.244
10761	193.865		8921	156.356
10791	193.959		8980	156.481
10826	193.964		8992	156.524
10886	194.13		9008	156.839
10893	194.182		9076	157.213
10902	194.491		9078	157.493
10905	194.679		9085	157.621
10928	195.464		9095	157.625
10938	195.753		9109	158.5
10946	196.553		9147	158.786
10991	197.33		9168	159.313
11030	197.971		9173	159.452
11039	198.037		9175	159.519
11087	198.175		9192	159.97
11116	198.324		9193	160.316
11180	198.485		9209	160.612
11189	199.603		9214	160.917
11195	200.855		9263	160.985
11216	201.056		9354	161.325
11252	201.167		9390	161.33
11282	201.778		9454	162.133
11335	202.833		9473	162.221
11373	202.941		9505	162.264
11460	203.662		9506	162.566
11467	203.871		9526	163
11496	204.082		9541	164.054
11519	205.795		9542	165.333
11526	205.877		9590	165.885
11531	206.373		9613	165.938
11545	206.5		9627	166.29
11577	206.988		9631	166.429
11587	207.887		9648	166.725
11601	208.721		9708	167.273
11610	209.3		9721	167.623
11624	211.226		9724	167.647
11725	211.444		9751	168.6
11757	211.587		9772	168.875
11780	212.121		9837	169.162
11797	212.149		9880	169.273
11820	212.3		9886	169.845
11820	212.545		9886	169.978
11839	212.717		9909	170.814
11861	213.212		9928	170.839
11897	214.062		10078	171.279
11911	214.702		10080	172.071
11913	215.179		10080	172.564
11947	215.372		10085	172.981
11989	215.605		10140	173
11990	215.805		10161	173.086
11996	215.868		10162	173.493
12012	216.011		10181	175.171
12046	216.026		10196	176.067
12052	216.667		10196	176.148
12081	216.778		10213	176.442
12119	217.23		10232	176.509
12142	217.936		10276	176.745
12160	218.148		10293	177.192
12176	218.815		10293	177.782
12179	219.043		10298	177.86
12187	219.082		10301	178.194
12238	219.225		10302	178.323
12272	219.651		10317	179.136
12272	219.753		10398	180.121
12292	220.474		10416	180.318
12298	220.929		10448	180.633
12310	221.077		10464	181.464
12325	221.228		10464	181.804
12372	221.275		10472	182.13
12383	221.38		10512	182.409
12427	221.58		10521	182.788
12438	221.871		10550	183.128
12449	222.265		10556	183.802
12452	222.889		10558	184.17
12453	222.955		10570	184.262
12458	223.143		10584	184.713
12469	223.722		10689	184.759
12482	223.75		10745	185.625
12485	224.094		10756	186.727
12491	225.075		10781	187.078
12507	225.446		10822	187.321
12508	225.574		10914	188.172
12520	226.073		10959	188.385
12544	226.121		10976	188.698
12558	226.354		10999	188.905
12610	227.525		11028	189.924
12612	227.722		11030	190.113
12625	229.508		11044	190.898
12634	230.3		11050	191.104
12675	230.529		11054	191.412
12699	230.8		11056	191.854
12732	230.9		11080	192.436
12808	231.578		11089	192.871
12842	232.474		11114	193.092
12862	232.987		11172	193.846
12946	233.239		11183	193.86
12966	233.357		11216	193.932
12978	233.491		11240	194
12980	233.566		11272	194.096
13003	233.649		11290	194.423
13010	234.571		11343	194.511
13028	234.695		11400	194.75
13115	234.73		11442	194.964
13157	237.123		11474	195.827
13161	237.316		11480	196.092
13161	237.593		11498	196.193
13166	238.25		11503	196.301
13171	238.506		11532	196.447
13181	238.662		11547	196.632
13186	239.127		11575	197.103
13217	240.029		11593	197.442
13248	240.105		11624	198.244
13274	240.389		11650	198.464
13287	241.125		11708	198.514
13331	241.466		11716	198.771
13350	241.652		11723	199.367
13363	242.258		11736	199.897
13382	243.239		11764	200.509
13448	243.262		11787	201.071
13486	243.581		11803	201.286
13502	244.093		11812	201.532
13578	244.595		11877	201.618
13657	244.611		11880	201.824
13686	244.707		11890	202.014
13700	244.723		11901	202.237
13709	244.984		11932	202.422
13729	246.873		11933	203.237
13756	247.208		11947	203.314
13772	247.533		12027	203.415
13786	247.796		12059	203.738
13840	247.854		12070	203.92
13848	248.921		12126	203.936
13928	249.339		12184	204.269
13966	249.676		12245	204.436
13970	249.971		12278	204.667
14005	250.044		12298	204.727
14037	250.4		12333	205.037
14120	250.565		12390	205.158
14120	250.638		12398	205.333
14168	250.886		12428	205.52
14171	251.209		12491	205.816
14177	251.531		12535	206.236
14186	251.648		12551	206.258
14197	251.767		12551	206.35
14215	251.943		12581	206.798
14255	252.151		12626	206.898
14342	255.098		12685	207.779
14342	257.086		12703	207.933
14350	257.46		12709	208.07
14421	258.059		12746	209.179
14452	258.267		12788	210.129
14461	260.081		12796	210.227
14497	260.087		12801	210.245
14514	260.52		12830	210.321
14528	260.59		12834	210.83
14543	260.95		12835	211.146
14575	261.311		12906	212.089
14639	262.149		12907	212.317
14711	262.75		12942	212.321
14728	262.767		13016	213.605
14760	262.989		13049	213.768
14826	264.276		13060	214.022
14839	264.612		13094	214.542
14843	264.778		13147	214.568
14857	265.367		13178	214.97
14861	266.894		13223	214.988
14863	267.071		13238	215.419
14889	267.451		13333	216.864
14918	267.468		13403	217.188
14944	267.505		13441	217.527
15020	267.609		13495	217.709
15034	268.054		13593	217.773
15052	268.146		13626	218.092
15065	268.247		13648	218.863
15081	268.986		13652	219.642
15083	270.644		13713	219.689
15093	271.707		13784	219.75
15128	272.462		13790	219.846
15215	274.603		13838	220.069
15238	274.821		13840	220.435
15242	274.827		13867	221.6
15265	275.326		13882	221.651
15266	275.837		13887	221.786
15280	275.853		13893	222.058
15289	276.121		13900	222.4
15298	276.661		13914	222.86
15333	276.974		13953	223.138
15343	277.324		13964	223.488
15382	277.803		13969	223.723
15398	278.586		14020	223.903
15416	278.908		14065	224.556
15428	278.92		14105	224.9
15432	279.527		14117	225.377
15479	280.184		14129	225.388
15496	280.189		14169	226.308
15565	281.328		14176	227.115
15659	281.48		14187	227.231
15718	283.481		14188	227.256
15759	283.55		14198	227.5
15793	285.06		14259	227.955
15931	285.603		14297	228.241
16007	285.661		14332	228.371
16015	286.124		14388	228.583
16018	286.352		14442	229.757
16027	286.912		14456	230.667
16049	287.188		14463	230.733
16075	287.282		14488	231.055
16121	288.068		14492	231.326
16125	288.357		14542	231.45
16148	289.027		14668	232.369
16166	289.276		14681	232.545
16220	289.5		14727	232.744
16250	289.512		14747	233.274
16293	289.93		14750	233.371
16323	290.225		14777	233.61
16369	290.641		14820	233.933
16391	290.892		14863	235.234
16396	291.042		14880	235.889
16406	291.219		14884	236.947
16423	291.681		14945	237.361
16464	292.183		15045	237.483
16476	292.253		15063	238.089
16528	293.164		15093	238.621
16528	293.609		15102	238.637
16559	294.214		15104	239.6
16560	294.25		15156	239.615
16561	294.407		15175	239.945
16602	294.645		15181	239.973
16620	295.5		15199	240
16623	296.661		15293	240.325
16628	296.988		15327	240.968
16639	297.189		15337	241.434
16669	297.253		15446	241.74
16681	297.348		15525	242.025
16685	297.618		15565	242.688
16701	297.78		15580	242.753
16728	297.992		15592	243
16752	298.106		15715	243.775
16756	298.194		15743	243.864
16798	298.475		15770	244.364
16831	299.178		15808	244.404
16854	299.311		15845	245.099
16945	299.471		15862	245.145
16949	300.386		15886	245.435
16953	300.47		15907	245.986
16970	301.091		15933	246.15
17016	301.122		15946	247.057
17079	301.75		15977	247.463
17099	301.818		16097	248.882
17127	301.922		16099	249.049
17254	302.114		16100	249.296
17266	303.109		16117	249.444
17279	303.712		16137	249.5
17294	305.346		16151	250.14
17370	305.364		16218	250.899
17462	305.39		16231	251.244
17474	305.894		16234	251.458
17569	306.86		16237	251.861
17596	307.349		16257	252.271
17629	307.395		16276	252.917
17680	307.41		16287	253.691
17701	308.02		16297	253.7
17702	308.413		16333	254.132
17751	308.621		16336	254.16
17756	308.763		16394	254.391
17849	308.778		16414	254.484
17899	308.981		16508	254.883
17906	309.75		16542	256.259
18006	309.891		16583	256.267
18070	310.527		16764	256.587
18133	310.68		16867	256.901
18195	311.023		16935	257.688
18202	311.053		16948	257.774
18231	311.556		16961	258.642
18240	312.877		17004	258.714
18247	312.885		17035	259.732
18307	315.082		17133	259.857
18319	315.286		17232	259.985
18393	315.765		17261	260.054
18442	315.955		17268	261.131
18539	316.048		17280	262.104
18556	316.105		17354	263.364
18565	316.538		17371	263.538
18601	317		17495	263.566
18613	317.209		17527	264.608
18615	317.475		17553	264.643
18622	317.542		17600	264.866
18741	317.705		17602	265.241
18781	317.756		17629	265.433
18789	318.641		17645	265.489
18791	319.036		17647	265.714
18849	319.404		17662	267.608
18908	319.827		17679	267.789
18962	320.051		17700	269.222
19035	320.532		17721	270.408
19050	320.692		17746	270.593
19069	320.909		17791	270.713
19074	321.121		17895	270.868
19087	321.417		17952	271.472
19099	321.494		17957	272.027
19141	321.617		18008	272.2
19145	321.852		18015	272.279
19168	321.86		18049	273.195
19204	322.032		18113	273.211
19205	322.857		18120	273.508
19207	323.014		18138	273.788
19220	323.949		18163	274.582
19221	324		18205	275.197
19237	324.328		18207	275.348
19245	326.463		18256	276.35
19363	326.843		18313	276.494
19380	327.217		18441	277.483
19399	327.507		18442	277.632
19410	327.842		18500	278.158
19421	327.971		18685	278.516
19425	328.221		18687	279.045
19441	328.255		18690	279.608
19453	328.852		18770	280.295
19495	328.983		18815	280.769
19511	329.532		18859	281.79
19514	329.844		18900	281.821
19539	330.197		18952	282.456
19553	330.323		18982	282.667
19633	330.864		18999	283.4
19642	331.169		19013	283.701
19657	331.896		19054	283.74
19724	332		19118	283.875
19731	332.068		19155	284.208
19905	332.188		19156	285.636
19930	332.714		19362	286.258
19979	332.839		19633	286.782
20000	332.857		19728	286.955
20039	333.535		19765	287.127
20066	333.688		19797	287.152
20084	334.214		19821	287.736
20085	334.424		19869	288.635
20131	334.676		19897	288.667
20163	334.768		19960	289.506
20171	335.137		20009	289.733
20268	335.914		20016	290.263
20270	336.203		20054	291.884
20272	336.247		20099	293.03
20273	337.067		20173	293.055
20288	337.659		20234	294.667
20306	337.778		20270	294.821
20331	338.209		20332	295.371
20337	338.582		20386	295.755
20411	338.607		20495	295.885
20433	339.241		20640	296.38
20440	339.452		20693	297.086
20517	340.09		20732	297.333
20606	340.642		20764	297.632
20745	340.698		20766	298.581
20749	340.957		20769	298.674
20757	341.393		20792	298.7
20824	341.584		20806	298.9
20832	342.189		20809	299.652
20853	343.77		20954	299.924
20891	344.333		21002	302.085
20921	344.343		21043	302.195
20970	344.489		21055	302.518
21017	345.432		21083	302.726
21060	346.162		21120	303.383
21091	346.254		21136	303.848
21113	346.361		21184	304.662
21130	347.444		21282	305.977
21197	347.938		21523	306.077
21310	348.375		21592	307.119
21316	348.891		21603	308.443
21415	349.444		21631	309.336
21419	349.448		21716	309.836
21436	349.517		21750	309.86
21440	350.904		21761	310.444
21444	351.226		21833	311.3
21458	351.387		21835	311.49
21464	351.658		21845	311.509
21471	352.231		21994	311.577
21533	352.802		22089	311.628
21685	353.375		22095	312.895
21714	353.681		22099	312.982
21716	354.02		22215	313.143
21726	354.194		22304	313.34
21728	354.219		22520	313.41
21782	354.812		22620	315.083
21837	355		22686	316.457
21924	355.167		22754	317.529
21930	355.171		23126	318.115
21943	355.323		23142	318.392
21992	355.838		23156	318.877
22000	356.426		23176	318.954
22015	356.723		23271	319.015
22057	357.462		23544	320.025
22070	357.652		23554	320.152
22089	357.741		23561	320.457
22149	357.913		23694	320.85
22154	357.942		23754	320.97
22171	358.125		23768	322.155
22261	358.657		23770	324.62
22283	359.231		23874	326
22304	359.297		23902	328.103
22319	360.21		23925	328.542
22349	361.226		23928	329.231
22409	361.288		23973	329.298
22611	361.911		23979	329.417
22616	361.964		23989	329.56
22630	362.236		24303	329.667
22664	362.364		24307	329.782
22783	362.437		24534	329.917
22869	362.512		24608	330.888
22895	362.889		24717	332.592
22921	363.23		24751	334.98
22962	363.459		24950	335.581
22995	363.794		24990	336.486
23049	364.083		25217	336.763
23096	364.119		25386	337.875
23131	364.278		25472	338.708
23187	364.375		25550	339.571
23199	364.519		25633	339.625
23290	364.647		25664	339.867
23362	364.81		25667	341.116
23372	365.174		25680	342.121
23380	365.472		25714	343.038
23455	365.857		25829	344.758
23466	365.943		26057	346.23
23483	366		26076	346.534
23663	366.377		26314	348.273
23685	367.273		26338	348.961
23845	367.949		26521	350.387
23865	367.96		26661	350.433
23867	368.054		26668	350.848
23919	368.776		26802	354.654
23923	369.4		26908	355.03
23932	369.894		27042	355.064
23987	370.373		27100	357.041
24018	370.894		27170	357.425
24100	371.327		27214	360.05
24185	371.695		27392	362.103
24241	371.733		27490	362.5
24257	372.485		27605	362.683
24288	372.667		27649	362.849
24291	373.25		27695	363.47
24396	373.529		27767	364.914
24413	373.778		27852	366.295
24479	374.757		27941	367.757
24565	375.281		28031	370.269
24583	375.636		28997	370.87
24796	375.702		29172	371.086
24802	375.953		29558	372.243
24844	376.17		29761	374.468
24929	376.516		29873	375.233
24934	376.684		30140	376.525
24939	376.794		30500	377.456
24947	376.828		30739	378.9
25086	377.909		31115	381.125
25095	377.927		31132	381.539
25129	378.2		31205	381.551
25160	378.719		31613	386.391
25167	378.772		31695	386.676
25188	378.94		32307	388.435
25322	379.394		32427	391.156
25322	379.766		33020	392.302
25374	380.293		33216	392.714
25389	380.579		33992	393.861
25437	380.979		34955	395.163
25455	381.302		40296	396.579
25467	381.38		40645	400.333
25622	381.771		41539	400.71
25624	382.127		41900	406.64
25644	382.627		43009	424.745
25737	382.929		45023	428.556
25784	383.266		49795	429.129
25801	383.392		53212	461.544
25808	383.698		0	0
25957	384.836		0	0
26001	385.237		0	0
26081	385.308		20	1.11111
26214	385.393		48	9.6
26302	385.629		133	18.8519
26411	386.093		149	29.9375
26536	386.238		350	33.6753
26560	386.889		359	37.7568
26665	387.283		392	43.5085
26684	387.382		426	44.3333
26724	388.266		1018	44.4312
26735	389.263		1389	47.8966
26811	389.324		1397	49
26821	390.2		1437	49.6667
26823	390.262		2461	55.7059
26850	390.424		2529	63.3391
26899	390.833		2537	63.8767
26912	391.436		2567	63.8936
26926	392.967		2593	68.3611
26999	394.153		2613	69.5641
27018	395.529		2713	71.2955
27209	395.877		2841	72.4426
27236	396.042		3003	73.8944
27236	396.522		3137	75.1373
27280	397.985		3162	79.2553
27333	398.164		3277	81.6562
27370	398.554		3725	84.7534
27370	398.556		3832	84.9083
27409	400.28		3896	85.3034
27487	400.615		3924	85.4595
27519	400.78		3980	87.2456
27549	401.938		4194	89.6901
27592	402.16		4306	91.4492
27732	402.966		4316	93.0278
27778	403.701		4346	93.1864
27886	404.493		4419	93.2
28020	404.528		4534	93.6087
28022	404.562		4663	93.9756
28068	405.094		4740	94.4783
28119	405.407		4829	96.9589
28137	405.471		4843	98.9846
28360	406.795		4973	99.303
28478	407.413		5142	101.16
28597	407.649		5157	101.509
28683	408.283		5250	104.574
28720	408.432		5276	106.5
28778	408.619		5345	107.311
28810	408.865		5354	107.438
28847	410.829		5498	107.785
28957	411.653		5532	108.29
28967	412.062		5577	110.058
28982	412.672		5581	115.491
29124	412.976		5588	116.316
29357	413.179		5668	116.667
29438	414.115		5713	119.667
29493	415.024		5723	120.333
29646	415.094		5758	120.95
29735	415.219		5786	121.19
29758	415.5		5815	121.267
29816	415.526		5815	121.845
29999	415.551		5949	123.723
30021	415.762		5950	127.431
30043	417.082		5974	128.108
30146	417.37		6132	128.714
30232	418.364		6157	129.908
30256	420.241		6162	136.536
30268	420.508		6187	137.549
30305	420.692		6355	138.234
30315	421.085		6368	139.271
30337	421.341		6434	140.143
30384	421.367		6435	140.944
30398	422.283		6590	143.033
30673	422.512		6621	143.282
30680	422.967		6630	143.705
30701	423.212		6661	144.866
30720	423.213		6671	146.714
30926	423.369		6685	147.093
31068	423.532		6698	147.468
31085	425.012		6714	147.641
31223	425.033		6714	147.787
31368	425.452		6742	147.944
31532	425.733		6744	148.446
31606	425.956		6800	149.191
31640	426.206		6821	149.92
31880	426.831		6857	150.639
32066	426.959		6869	150.743
32228	427.756		6931	151.235
32247	428		6940	152.182
32322	429.405		6974	152.517
32371	429.606		7012	152.81
32421	429.882		7015	154.083
32431	431.65		7024	155.794
32575	432.343		7029	155.841
32612	433.073		7048	155.906
32904	433.141		7062	156.188
33033	433.795		7067	156.963
33186	435.14		7078	158.841
33288	437		7111	160.811
33612	437.076		7129	162.463
33694	437.205		7137	162.469
33807	437.918		7169	163.148
33886	438.311		7195	163.758
33923	438.471		7208	164.124
34062	439.396		7257	164.439
34263	441.8		7276	164.75
34277	442.844		7284	165.15
34433	443.051		7326	165.791
34646	443.581		7483	165.944
34727	444.217		7496	166.305
34847	444.969		7530	167.113
34893	446.636		7585	167.264
35076	449.253		7592	169.565
35163	449.786		7629	170.283
35276	449.805		7646	170.716
35288	450.602		7706	170.966
35487	451.377		7777	172.591
35516	451.623		7800	172.872
35748	452.01		7827	175
35926	452.507		7871	175.404
35930	454.519		7912	175.733
36021	454.627		7942	176.689
36028	454.81		7943	177.125
36153	455.286		7954	177.761
36155	455.386		7974	177.886
36231	455.609		7984	178.531
36313	456.109		8091	178.837
36412	456.552		8115	179.561
36487	456.891		8180	179.833
36553	457.462		8239	179.844
36816	457.824		8263	180.082
36870	461.075		8283	180.273
36886	461.949		8296	180.595
36980	463.3		8313	180.667
36984	466.934		8358	180.917
37064	467.07		8439	181.694
37221	468.138		8444	182.284
37422	469.591		8603	182.823
37494	470.544		8763	183.656
37563	472.233		8791	184.214
37659	474.519		8810	184.842
37666	476.107		8831	185.605
38253	477.792		8847	185.745
38253	477.926		8857	185.842
38305	480.688		8883	185.909
38341	481.351		8958	186.912
38424	481.75		8988	187.405
38627	482.418		9025	187.812
38801	482.585		9159	187.857
38915	485.061		9159	190.64
39357	485.379		9171	190.812
39567	485.646		9218	191.514
39638	485.889		9237	191.592
39823	485.976		9255	192
39849	486.667		9336	192.016
40061	488.591		9388	192.921
40457	488.933		9418	192.93
40491	492.436		9548	194.038
40728	495.172		9612	194.372
41045	498.618		9657	194.964
41281	499.043		9835	195.89
41324	502.824		9857	196.368
41572	504.879		9860	197.14
41776	505.023		9868	197.271
42228	507.528		9889	198
42999	509.642		9998	199
44328	509.877		10024	199.6
44453	510.691		10029	200.103
44509	512.69		10087	200.404
46405	513.424		10097	200.804
46412	515.636		10185	202.693
46634	516.415		10203	203.648
47009	519.146		10216	205.244
48279	527.118		10235	205.417
49838	528.966		10239	205.577
50849	534.233		10285	205.7
54022	551.156		10291	206.556
54048	559.096		10328	207.483
54755	561.855		10347	208
57069	641.818		10350	208.091
0	0		10352	208.164
239	5.84615		10424	209.278
296	6.62069		10438	209.304
304	7.64		10457	209.842
315	7.68293		10463	210.02
331	8.62025		10498	210.952
382	9.19444		10510	212.222
384	10.9388		10552	212.314
446	11.4359		10635	212.898
536	11.6061		10731	213.156
627	12.3333		10741	213.965
644	13.4259		10791	214.2
644	13.8		10852	214.245
681	13.8824		10855	214.446
725	14.4045		10904	214.524
740	15.3333		10918	215.898
801	15.7447		10929	215.905
877	16.85		10931	216.888
886	17.72		10931	217.61
949	18		10985	217.971
1061	18.3661		10997	218.28
1123	18.4		11081	220
1149	19.4889		11181	220.789
1166	20.025		11203	222.367
1268	22.4051		11226	222.774
1282	23.4308		11232	223.597
1350	23.6081		11237	223.683
1360	23.8276		11254	223.776
1382	25.08		11265	224.433
1386	25.2619		11319	224.7
1399	25.36		11335	225.2
1484	25.8136		11339	226.385
1494	26.0794		11372	226.453
1523	26.6047		11391	226.5
1523	26.6786		11411	226.536
1553	27.2593		11418	226.79
1624	27.3107		11423	228.552
1643	27.8971		11423	228.879
1652	28.1765		11426	229.176
1685	29.5526		11449	229.806
1704	30.8716		11460	229.821
1747	30.9848		11570	230.226
1770	31.163		11585	230.854
1832	32.1584		11606	231.7
1835	32.6333		11612	231.956
1900	32.9268		11615	232.038
1952	34.8718		11627	232.5
1954	35.5385		11675	232.684
1958	36.1324		11684	233.045
2045	36.2553		11688	233.844
2057	37.7895		11716	234.69
2062	37.9375		11772	234.981
2088	39.2537		11781	236.359
2139	39.5417		11849	238.032
2154	40.0649		11860	238.351
2237	41.0451		11880	238.667
2262	42.4		11881	238.689
2328	42.5147		11881	239.117
2350	43.4568		11888	239.672
2419	44.4091		11897	240.537
2436	44.7803		11905	240.691
2466	46.1884		11962	240.698
2493	46.3415		11979	242.19
2588	46.7391		11988	242.229
2625	46.8407		11989	242.787
2710	47.2564		11994	242.92
2734	47.6098		12096	243.095
2813	48.5		12146	243.449
2836	48.5205		12146	243.475
2840	48.8214		12147	243.743
2867	48.8966		12154	244
2939	49.2727		12188	244.3
2952	49.3673		12200	244.364
2959	49.5135		12206	245.017
2989	49.9595		12213	245.222
3008	50.3291		12215	245.321
3069	50.4361		12219	245.8
3080	50.75		12241	246.636
3105	51.375		12242	246.896
3115	52.5254		12319	247.083
3152	55.7297		12386	247.102
3187	55.7982		12402	247.164
3195	55.9091		12432	247.795
3221	56.6512		12449	248.04
3222	56.8439		12508	248.237
3225	56.9714		12561	248.415
3248	57.3438		12575	249.027
3269	57.4533		12585	249.071
3338	58		12738	249.188
3340	58.1111		12758	249.237
3365	58.3333		12813	250.449
3418	58.375		12836	250.738
3432	58.5413		12839	251.171
3466	59.3167		12871	251.691
3500	59.8308		12915	253.594
3520	60.0185		12943	253.786
3542	60.3571		12945	253.987
3559	61.338		13008	254
3613	61.4407		13019	254.167
3616	61.8421		13025	254.825
3625	63.1111		13049	254.932
3625	63.5		13073	255.952
3634	63.5238		13095	256.13
3642	63.963		13106	256.869
3661	64.2815		13150	257.154
3675	64.42		13159	257.716
3680	64.8148		13160	258.691
3686	65.7273		13238	259
3691	67.0278		13256	259.233
3697	67.3333		13267	259.333
3768	67.9747		13275	259.39
3799	68.1529		13276	259.911
3810	68.5882		13290	260.925
3856	69.4565		13302	260.98
3889	69.5417		13342	261.455
3896	69.6618		13342	262.295
3937	69.8527		13353	262.456
3976	69.9459		13406	263.582
3988	69.95		13440	264.178
4002	70.5909		13466	264.318
4016	70.7444		13496	264.465
4035	71.1084		13501	264.738
4137	71.3966		13576	265.636
4141	73.3235		13587	265.983
4166	73.7193		13652	266.467
4190	74.0625		13723	266.484
4193	74.0847		13734	266.84
4202	75.2		13738	266.938
4202	75.25		13795	267.423
4225	75.748		13809	267.7
4237	75.7736		13825	268.283
4255	75.973		13828	268.366
4309	76.7959		13848	268.655
4353	77.1263		13858	269.151
4355	77.2031		13892	269.182
4369	77.4836		13906	269.347
4371	77.7213		14028	269.366
4401	77.8361		14035	269.407
4413	77.9		14052	269.76
4444	77.92		14058	269.933
4469	77.9701		14061	270.023
4501	78.6232		14106	270.114
4517	78.6526		14118	270.182
4560	79.1176		14153	270.714
4562	79.5089		14154	270.758
4605	79.5238		14212	271.42
4624	80.3		14228	271.857
4638	80.6047		14240	271.97
4640	80.9149		14280	272.036
4650	81.0156		14300	272.048
4661	81.6389		14320	272.172
4674	81.65		14349	272.406
4737	82.1538		14380	272.557
4741	82.2778		14456	272.588
4748	83.2824		14494	272.593
4798	84.0674		14535	272.828
4818	84.6667		14579	273.182
4820	86.0385		14590	273.667
4826	86.25		14607	274.276
4849	86.3194		14637	274.489
4882	86.3284		14647	274.903
4895	86.6832		14760	276.222
4896	86.75		14794	276.236
4914	87.6379		14867	276.424
4926	87.881		14948	276.5
4941	87.9167		14960	276.5
4971	88.3438		14981	276.6
4976	88.6458		14993	276.931
4996	89.38		14996	277.138
5077	90.3968		15025	277.219
5080	90.5652		15025	277.407
5083	90.6		15057	278.186
5101	90.6286		15063	278.205
5157	90.9344		15066	278.791
5181	90.9804		15113	278.833
5181	91.3803		15135	279.079
5185	91.4105		15212	279.444
5224	92.0571		15221	279.552
5275	92.2841		15232	279.667
5293	92.6585		15280	279.977
5328	93		15292	281.447
5346	93.5065		15295	281.481
5369	93.6383		15339	281.557
5370	93.6479		15345	281.845
5379	94.6242		15365	281.92
5403	94.6849		15401	282.636
5410	95.96		15427	282.784
5425	96.2581		15557	282.975
5448	96.6071		15584	283.06
5450	96.7368		15600	283.872
5459	97.3188		15651	284.054
5487	98.1519		15674	284.103
5501	98.1667		15778	284.437
5522	98.2055		15780	284.612
5544	98.5		15823	285.595
5547	98.6333		15831	285.896
5552	98.8842		15874	285.921
5567	99.1304		15891	286.246
5604	99.6205		15902	286.318
5622	100.167		15911	286.418
5678	100.944		15941	287.019
5695	101.676		15978	287.156
5701	101.677		15988	287.658
5719	102.553		16000	288.021
5722	102.58		16062	288.089
5733	103.14		16062	288.179
5751	103.643		16074	288.7
5780	103.673		16074	288.708
5782	105.925		16125	288.766
5784	106.265		16133	288.88
5793	107.353		16143	288.936
5867	107.535		16214	288.938
5879	107.744		16267	289.014
5890	107.756		16273	289.051
5902	108.121		16301	289.101
5911	108.565		16309	289.25
5924	108.652		16354	289.412
5943	108.664		16371	290.086
5968	109.434		16485	290.352
5976	109.647		16522	291.24
5985	110.258		16533	291.328
6009	110.704		16542	291.356
6041	111.224		16546	292.537
6041	111.364		16560	292.543
6062	111.379		16590	292.924
6082	112.459		16691	293.013
6104	112.918		16696	294.213
6113	112.925		16718	294.61
6125	113.818		16780	294.968
6150	116.55		16845	295.37
6170	116.577		16888	295.378
6191	116.935		16962	295.452
6198	117.333		16998	295.708
6215	117.788		17071	295.771
6225	117.959		17089	297.114
6230	117.981		17107	298.25
6236	117.982		17115	299.667
6253	118.447		17190	300.143
6260	118.482		17196	300.375
6261	119.5		17208	300.983
6290	120.376		17246	301.739
6306	120.734		17256	302.81
6344	120.924		17265	303.283
6367	121.138		17266	303.409
6381	122.059		17283	303.714
6452	122.176		17293	303.806
6455	122.244		17413	305.073
6482	123.15		17415	305.278
6488	123.2		17419	305.289
6502	123.297		17434	305.84
6507	123.435		17461	306.459
6521	124.69		17462	306.558
6542	125.477		17482	307.154
6560	125.561		17486	307.168
6581	126.95		17615	307.509
6632	127.061		17638	307.803
6632	127.404		17642	308.186
6649	127.471		17654	308.383
6708	127.538		17671	308.42
6711	127.543		17684	308.792
6715	127.559		17730	309.034
6715	127.59		17758	309.091
6725	127.884		17778	309.412
6725	127.923		17799	310.056
6740	128.348		17837	310.253
6756	128.93		17870	310.426
6788	128.979		17936	310.872
6806	129.045		17989	311.346
6826	129.857		18013	311.638
6860	129.931		18015	311.696
6879	130.438		18037	312.611
6888	130.678		18062	312.79
6899	130.816		18076	313.224
6905	131.23		18183	313.523
6912	131.364		18249	313.75
6939	131.476		18259	313.899
6973	131.477		18280	314.527
7022	131.673		18288	314.729
7057	131.78		18302	314.941
7078	132.167		18330	314.964
7079	132.548		18354	315.036
7110	133.2		18377	315.237
7136	133.349		18378	315.541
7169	133.683		18378	316.283
7200	134.027		18401	316.879
7207	134.096		18403	317.306
7230	134.244		18454	317.8
7262	134.882		18472	318.844
7300	135.429		18526	319.023
7325	135.565		18531	319.741
7327	135.644		18536	319.878
7328	135.657		18536	320.706
7330	135.738		18583	320.769
7365	136.234		18610	320.854
7392	136.31		18720	321
7443	136.739		18827	321.452
7464	137.175		18897	321.475
7472	137.3		18908	321.5
7482	137.607		18950	321.609
7491	137.919		18958	322.239
7526	139.038		18977	322.273
7561	139.667		19064	323.248
7567	139.786		19069	323.847
7577	139.967		19077	324.039
7582	140.315		19079	324.427
7606	140.44		19082	325.182
7617	140.617		19087	325.19
7618	140.83		19125	325.193
7626	141.67		19190	325.441
7646	141.935		19212	325.98
7653	141.981		19275	326.02
7657	142.743		19298	326.091
7664	142.766		19303	327.321
7667	143.033		19308	327.373
7708	143.592		19328	327.833
7710	143.906		19333	328.655
7727	144.721		19418	328.708
7754	145.312		19428	329.037
7768	145.378		19478	329.139
7806	145.743		19520	329.241
7808	146.705		19579	329.405
7828	147.26		19648	329.633
7874	147.274		19793	330.194
7890	147.341		19855	330.577
7957	147.414		19888	330.851
7959	147.688		19889	331.762
7981	147.848		20025	331.98
8005	148.11		20195	332.306
8036	148.593		20211	332.328
8070	149.551		20231	332.469
8121	150.132		20237	332.596
8154	150.143		20263	333.829
8165	150.794		20296	334.772
8178	151.342		20318	335.546
8189	151.935		20353	336.051
8280	152.024		20379	336.402
8308	152.314		20386	336.462
8325	152.366		20414	336.575
8401	152.614		20487	336.836
8414	152.643		20508	336.927
8422	152.743		20615	337.377
8481	152.817		20632	337.794
8511	152.828		20657	338.37
8517	152.831		20666	338.561
8543	152.899		20718	338.979
8544	152.975		20739	339.056
8546	154.436		20850	339.365
8550	154.591		20875	339.868
8551	155.672		20908	339.906
8566	155.75		20986	340.196
8582	156.597		21010	340.5
8583	157		21063	341.443
8668	157.741		21101	341.444
8674	157.815		21106	342.056
8678	157.905		21202	342.385
8684	158.16		21210	342.754
8701	158.222		21234	343.219
8708	158.944		21255	343.265
8719	159.67		21270	343.367
8740	159.847		21278	343.991
8755	160.096		21281	345.487
8771	160.353		21349	345.65
8789	160.72		21357	346
8800	161.272		21371	346.079
8905	161.514		21390	346.182
8949	161.875		21435	346.244
9011	161.906		21454	346.482
9029	162.06		21474	346.597
9036	162.456		21489	347.695
9041	163.167		21522	349.122
9069	163.795		21577	349.309
9097	164.694		21590	349.72
9131	164.887		21629	349.865
9131	165.058		21659	349.986
9137	165.812		21666	350.271
9180	166.009		21667	350.812
9190	168.415		21726	351.686
9202	168.5		21750	351.705
9220	169.244		21763	351.783
9277	169.392		21807	351.833
9317	170.064		21822	351.97
9332	170.067		21843	353.208
9360	170.268		21843	353.24
9394	171.31		21854	353.246
9431	171.841		21966	354.338
9452	171.855		21974	354.389
9453	172.209		21985	354.512
9459	172.243		22006	354.628
9494	172.912		22080	355.03
9500	173.727		22096	355.659
9581	174.165		22116	355.95
9583	174.4		22123	355.982
9612	174.469		22167	356.544
9637	174.581		22277	357.263
9729	174.794		22446	357.526
9784	174.816		22537	357.667
9815	174.951		22546	358.25
9834	174.972		22562	358.568
9834	175.165		22562	358.725
9863	175.833		22567	358.733
9866	176.029		22698	359.294
9973	176.27		22839	359.658
9996	176.52		22851	359.692
9998	177		22851	359.972
9999	177.349		22896	360.107
10075	177.762		22969	361.828
10086	177.977		23083	362
10089	178.07		23115	362.417
10115	178.463		23218	362.875
10129	178.659		23275	363.155
10195	179.654		23279	363.684
10203	181.139		23317	364.093
10204	181.321		23392	365.031
10205	181.611		23448	365.966
10231	181.978		23497	366.226
10232	182.1		23675	366.397
10241	182.222		23727	367.308
10258	182.847		23747	367.967
10275	182.94		23777	368.477
10283	183.524		23805	368.644
10296	184.164		23846	368.857
10341	184.4		23857	369.163
10413	185.406		23926	369.5
10417	187		23951	369.746
10428	187.096		23958	370.023
10438	187.902		23986	370.055
10452	188.518		24004	370.468
10541	188.556		24031	372.474
10551	188.871		24056	372.7
10557	189.611		24092	373.029
10574	189.673		24132	374.737
10581	189.844		24211	374.787
10655	191.419		24239	375.174
10685	192.405		24343	377.234
10726	192.547		24374	378.3
10734	192.558		24432	378.424
10734	192.8		24462	378.607
10748	192.97		24483	380.078
10757	193.136		24485	380.745
10760	193.277		24489	381.625
10788	193.723		24550	382.585
10818	193.892		24620	382.768
10842	194.019		24627	383.222
10850	194.209		24701	383.301
10888	194.571		24777	383.591
10895	194.769		24914	384.746
10923	195.549		25050	385.6
10926	195.694		25219	385.782
10974	195.7		25332	385.946
10984	195.84		25348	386.318
10998	196.3		25558	386.689
11013	196.315		25613	387.452
11018	196.493		25718	388.167
11042	196.893		25802	388.286
11105	197.115		25887	388.386
11166	197.208		25899	388.619
11167	197.69		25903	389.478
11266	197.81		25983	389.683
11286	197.861		26005	390.731
11318	197.929		26094	391
11376	198.311		26252	391
11397	198.698		26257	391.275
11416	198.706		26318	391.744
11479	199.526		26322	391.806
11483	200.3		26367	392.386
11538	200.608		26413	392.785
11562	200.624		26486	392.791
11605	200.846		26652	392.86
11618	201.255		26735	393.525
11618	201.533		26798	394.465
11641	201.652		26803	394.72
11655	202.287		26886	394.919
11680	202.604		26917	395.057
11693	202.912		26925	395.473
11746	203		27008	396.423
11827	203.043		27026	397.314
11895	203.136		27076	397.405
12024	203.699		27141	397.424
12036	205.421		27144	397.961
12089	205.474		27180	399
12097	205.582		27284	399.59
12114	205.683		27307	399.633
12133	205.941		27436	400.517
12145	206.013		27488	401.143
12163	206.156		27585	401.302
12202	206.462		27869	402.032
12238	206.692		27891	402.163
12247	206.885		27919	402.492
12257	207.33		27946	403.88
12369	207.841		28029	404.045
12417	208.63		28094	404.109
12435	209.884		28146	405.291
12446	210.486		28167	405.385
12448	210.75		28267	405.941
12467	211.516		28287	406.222
12503	211.62		28299	406.354
12563	211.864		28300	406.844
12564	212.091		28392	407.108
12581	212.592		28413	407.729
12592	212.833		28438	408.346
12618	213.02		28491	408.756
12685	213.253		28511	408.8
12729	214.362		28694	408.857
12736	215.165		28731	409.219
12747	215.541		28856	410.333
12777	215.892		28934	410.356
12801	216.484		28969	411.453
12810	217.122		29122	412.973
12848	217.163		29155	413.646
12858	217.525		29164	415.222
12873	217.91		29451	415.948
12877	217.911		29643	416.293
12891	218.042		29762	416.395
12919	218.321		29964	417.5
12928	218.492		30091	419.625
12937	218.5		30214	419.841
13012	218.898		30266	420.896
13048	218.915		30715	421.718
13055	219.351		30763	422.667
13059	219.632		30765	422.756
13080	220.016		30903	422.838
13166	220.39		30934	423.235
13217	220.531		31006	425.274
13221	220.951		31030	425.303
13265	221.265		31290	425.308
13296	221.744		31442	425.444
13382	221.878		31620	426
13407	222.286		31814	426.569
13451	222.536		31864	426.636
13537	222.72		31883	428.984
13714	223.309		31896	430.021
13759	223.574		31946	430.585
14007	223.625		32028	431.115
14013	224.017		32166	431.238
14036	224.059		32347	431.571
14054	224.078		32388	434.197
14081	224.357		32533	434.333
14099	224.882		32571	434.79
14130	225.356		32596	434.821
14135	225.63		32606	436.694
14165	226.253		32648	436.904
14211	226.324		32650	437.304
14213	226.608		32869	437.676
14221	226.677		32975	438.167
14244	227.304		32999	439.381
14246	227.804		33120	439.5
14266	228.119		33335	440.763
14331	228.511		33399	441.242
14340	229.062		33425	443.355
14344	229.158		33508	443.869
14346	229.303		33780	443.884
14363	229.442		33785	444.893
14437	229.623		33916	449.237
14485	229.8		34016	452.314
14498	230.05		34207	454.633
14517	230.5		34765	454.816
14561	231.451		34855	456.242
14583	231.625		34954	456.962
14600	231.936		35218	458.032
14616	232.163		35276	458.783
14621	232.404		35294	459.398
14633	232.47		35606	459.866
14660	232.594		35846	460.191
14824	232.745		36224	460.582
14843	232.962		36553	464.085
14858	233.523		36779	465.317
14870	233.576		36807	466.432
14894	234.128		37709	466.679
14905	234.347		37758	469.391
14924	234.62		38033	472.084
14935	234.701		38055	472.304
14951	236.016		38130	474.273
14989	237.197		38164	475.261
15025	238.048		38193	478.113
15050	238.389		38786	479.056
15079	239		39168	479.568
15106	239.242		39201	480.847
15192	239.243		39829	482.744
15197	239.255		39930	484.077
15203	240		40229	487.931
15315	240.71		40379	488.724
15376	241.244		40554	490.106
15443	241.609		40815	496.796
15463	241.833		40960	496.838
15501	241.885		41000	498.154
15523	242.328		41069	498.375
15576	242.449		41213	502.524
15655	242.722		41387	503.521
15699	243.171		41391	507.795
15777	243.374		42519	507.977
15790	243.521		43740	512.206
15792	243.604		44311	516.767
15940	243.833		44686	517.519
15950	244.333		45650	518.391
16062	244.94		47123	525.128
16067	245.113		47331	526.028
16069	245.14		48336	528.633
16104	245.5		49482	533.415
16220	245.508		50513	537.545
16236	245.636		50679	551.104
16241	246.153		52612	553.137
16411	246.873		52906	560.914
16413	247.108		74696	572.02
16433	247.982		0	0
16446	248.156		0	0
16495	248.34		0	0
16537	248.682		0	0
16539	249.316		0	0
16569	249.724		0	0
16611	249.915		0	0
16666	249.972		11	0.358974
16714	250.281		14	1.03922
16727	250.371		106	1.32653
16729	250.409		112	2.48889
16747	251.115		130	2.55556
16748	251.511		134	2.57692
16769	251.89		160	2.66667
16799	252.188		180	2.80833
16868	252.429		184	2.97143
16890	253.028		191	3.20635
16903	253.115		202	3.47273
16959	253.281		208	4.13402
16961	253.656		213	4.29008
16983	255		261	4.61538
16984	256.172		278	4.73333
17088	256.267		325	4.83673
17175	256.704		333	4.94595
17296	257.138		337	4.97015
17314	257.576		355	5.5
17364	258.071		359	5.8
17403	259.023		366	6.04348
17528	259.062		374	6.15464
17609	260.886		401	6.18966
17627	260.908		460	6.25
17660	261.145		474	6.52174
17700	261.298		487	6.81176
17748	261.746		516	6.96078
17777	261.909		525	7.28926
17919	262.104		549	8.5
18050	262.647		562	8.71014
18072	262.965		571	8.84459
18088	264.124		579	9.12987
18091	264.35		597	9.26087
18118	265.488		600	9.72222
18197	266.161		615	9.875
18218	266.185		633	10.5
18263	266.803		639	10.5577
18290	267.875		699	10.6732
18314	268.19		703	10.75
18437	268.35		738	11.2195
18530	268.61		743	11.3036
18535	268.925		758	11.5655
18635	269.054		790	11.8451
18693	269.104		841	11.878
18726	269.333		863	12.8475
18779	269.383		864	13.7941
18825	269.587		882	14
18925	269.873		882	14.0606
18932	270.056		904	14.1579
18979	270.333		919	14.5059
19072	270.491		928	14.7564
19119	270.699		938	15.1772
19155	270.718		941	15.6947
19258	270.917		978	15.7283
19295	271.597		979	15.7903
19362	272.629		1020	16.6263
19489	273.915		1064	16.7765
19491	273.919		1070	17.1628
19570	275.859		1075	17.2581
19587	276.461		1151	17.6327
19644	277.014		1154	18.7263
19751	277.438		1198	18.7538
19770	277.689		1199	19.5417
19910	278.298		1202	20.3897
20167	278.34		1203	21.3864
20190	279.304		1219	21.8529
20222	279.359		1223	22.0508
20232	279.455		1233	22.5847
20253	279.983		1301	22.6038
20420	280.167		1309	22.7729
20549	281.244		1345	22.9524
20578	281.836		1346	23.1346
20648	282.157		1407	23.2222
20758	282.615		1419	23.3696
20793	282.935		1426	23.549
20800	283.182		1446	24.8261
20923	284.689		1447	24.9643
21044	285.898		1469	25.0769
21067	286.156		1470	25.1282
21282	286.632		1485	25.3276
21328	287.127		1531	25.3824
21391	287.475		1537	25.5278
21518	287.606		1555	25.6076
21522	287.697		1633	25.7841
21616	289.4		1635	25.8286
21655	290.5		1646	25.9028
21678	291.787		1672	26.8372
21712	293.157		1678	27.4694
21820	294.141		1738	28.2388
21868	295.675		1747	28.2869
22004	295.735		1767	28.5
22009	295.913		1779	28.931
22325	298.3		1808	29.3205
22366	298.517		1863	29.6289
22461	299.246		1865	30.5921
22463	299.322		1865	30.8478
22528	302.042		1885	31.1538
22576	302.12		1886	31.3443
22659	302.444		1892	31.3932
22829	306.186		1943	31.7347
22856	309.353		1960	31.7468
23011	311.226		1974	31.9143
23448	311.81		1991	32.2208
23507	312.439		2000	33.0723
24243	312.623		2023	33.4412
24489	312.778		2056	33.8571
24605	313.556		2067	33.9722
24898	314.768		2093	34.3276
25312	315.545		2096	34.7647
26035	315.604		2105	34.7692
26041	315.824		2112	35.1719
26592	316.471		2116	35.2759
27131	318.899		2167	35.5933
27834	319.727		2170	36.9787
29213	326.407		2182	37.4188
29723	328.123		2207	37.5818
30589	342.045		2227	37.6951
30947	342.705		2234	38.1667
31759	350.984		2251	38.7612
39037	360.536		2269	39.0789
0	0		2274	39.2564
0	0		2278	39.9531
25	4.10606		2287	39.9649
63	4.22727		2289	40.1364
69	5.30556		2292	40.2533
186	6.20588		2325	40.4474
191	8.56098		2340	40.6897
205	10.9286		2348	40.6923
211	11.3125		2360	40.8194
271	12.34		2364	40.8333
306	12.5		2387	40.8621
351	12.6		2389	40.875
460	12.6638		2402	41.4493
617	13.6667		2450	41.5254
639	13.9394		2481	41.5429
694	14.2		2508	41.7308
728	14.7368		2548	42.5
735	15.8333		2557	42.7097
775	17.3148		2567	42.913
784	17.7636		2597	43.9359
840	17.8182		2604	44.125
924	19.2778		2607	44.4186
935	21		2617	44.5319
958	21.7661		2648	44.9804
976	22.859		2665	45.8421
977	24.1724		2682	45.9792
1008	25.1364		2698	46.163
1031	25.898		2745	46.5116
1068	26.0444		2769	46.625
1100	26.6712		2773	47.2838
1106	26.8667		2782	48.0755
1106	27.4828		2787	48.5974
1172	27.6429		2860	49.0882
1206	28.5098		2864	49.275
1209	30.5		2867	49.5312
1239	30.7404		2874	49.5632
1265	32.2188		2879	49.6316
1269	32.3636		2897	49.9574
1355	32.4632		2939	50.2464
1356	32.4697		2955	50.4512
1414	32.7541		2967	50.4915
1448	33.0189		2979	51.1964
1454	33.6667		2981	51.8621
1464	34.1593		3008	52.2605
1469	35		3019	52.45
1507	36.1429		3037	52.8667
1558	36.85		3069	53
1615	37.8085		3091	53.0238
1632	37.9792		3142	53.2549
1635	38.1389		3147	53.4658
1659	38.75		3170	54.5
1669	38.9032		3172	54.9677
1678	41.0263		3174	55.875
1723	41.6818		3205	56.2083
1750	41.95		3206	56.4268
1750	42.2222		3216	56.4545
1807	43		3220	56.4615
1810	43.16		3224	57.1212
1818	43.58		3250	57.28
1823	43.6731		3268	57.7343
1834	43.7097		3289	58.1765
1858	43.7419		3291	59.0115
1873	43.9894		3294	59.3519
1915	44.1		3305	59.8364
1947	44.1081		3336	60.1944
1989	44.45		3338	60.3158
1996	44.8387		3358	60.3429
1998	46.2		3369	60.3542
2033	46.8776		3370	60.8605
2036	46.9853		3427	61.087
2050	47.1804		3439	61.2125
2073	47.3333		3451	61.2564
2088	47.3571		3463	61.2586
2103	47.5849		3467	61.7241
2130	47.7447		3484	61.8714
2143	47.8113		3499	62.1852
2143	47.8904		3504	62.3429
2158	48		3522	62.4222
2169	48.087		3536	63.25
2179	48.3019		3553	63.4255
2205	48.4625		3580	63.8919
2211	48.5946		3584	64.617
2214	50.3571		3587	65.2987
2225	50.5056		3610	65.7812
2235	50.5189		3617	66.3457
2244	50.6216		3637	67.72
2259	50.7831		3645	67.8537
2271	51.1795		3660	68.1875
2292	51.3529		3673	68.6226
2297	51.62		3678	68.9304
2300	51.7143		3682	69.0145
2322	51.9333		3693	69.7195
2332	52.1224		3741	69.8222
2382	52.2		3742	70.0256
2407	52.8308		3747	70.3846
2522	53.8214		3776	71.6444
2534	53.8696		3815	72.0577
2537	54.2642		3820	72.4118
2540	54.5571		3824	72.6154
2554	54.6154		3846	72.9533
2556	54.697		3854	73.1972
2560	54.8966		3859	73.3429
2571	54.907		3883	74.9481
2572	55.3239		3903	76.4348
2619	56.8125		3942	76.5882
2652	56.9016		3945	77.0208
2653	57.3095		3954	77.4062
2659	57.4384		4014	78
2660	58.2532		4017	78.3404
2667	58.2903		4019	78.7121
2699	58.4318		4025	79.9559
2711	58.8817		4137	79.9722
2722	59.4474		4153	80.4262
2746	59.4909		4247	80.9714
2753	59.6316		4312	81.0986
2771	59.8269		4320	81.4179
2776	59.8704		4331	81.5227
2780	59.875		4334	81.5543
2846	59.902		4342	81.6832
2853	60.2264		4343	82.1707
2873	60.3562		4356	82.7593
2876	60.6116		4378	83.06
2904	61		4390	83.3488
2912	61.1111		4404	83.459
2916	61.5357		4407	84.325
2975	61.6889		4469	85.6053
2985	62.0833		4475	86
2995	62.0909		4487	86.5312
3031	62.1212		4489	86.6167
3038	62.1324		4494	87.3333
3046	63.0862		4498	87.3636
3055	63.1458		4542	87.9437
3071	63.1955		4580	88.04
3084	63.5614		4581	88.05
3085	63.7667		4612	88.7949
3111	63.8		4627	89.4308
3112	64		4704	89.4444
3148	65.0154		4714	89.7143
3168	65.3636		4720	90.1928
3184	66.0899		4740	90.2241
3188	66.2319		4747	91.1429
3190	66.3333		4761	91.9474
3192	66.3776		4762	91.95
3195	66.5606		4767	92.2111
3197	66.5714		4770	92.7903
3220	67.6136		4775	93.0784
3226	67.9344		4794	93.08
3232	68.0571		4811	93.4651
3233	68.2667		4848	93.4821
3236	68.5882		4872	93.9667
3262	69		4879	94.4286
3311	69.2424		4885	95.375
3341	69.34		4897	95.4889
3399	70.9872		4905	95.5732
3404	71.4615		4906	95.617
3434	71.5		4918	96.4889
3454	71.625		4932	96.9138
3467	71.6316		4954	97.4545
3471	71.8222		5024	97.7568
3473	72.5538		5024	98.1
3496	72.9744		5028	98.1818
3497	73		5031	98.2222
3528	73.0737		5073	98.2603
3546	73.2113		5075	99.587
3558	73.6792		5087	100.197
3566	73.7027		5091	100.254
3596	73.8395		5112	100.764
3610	73.9565		5134	101.108
3623	74.4054		5177	101.273
3630	74.625		5195	101.778
3633	75.0678		5197	103.405
3659	75.4074		5197	103.618
3672	75.8571		5228	104.395
3681	75.9438		5231	104.506
3695	75.95		5233	104.645
3724	76.051		5235	105.632
3731	76.5385		5298	105.8
3753	76.775		5374	105.846
3758	77.1081		5432	105.913
3771	78.0471		5434	106.258
3781	78.0741		5437	106.833
3808	78.5		5455	106.865
3819	78.7027		5461	107.265
3826	78.837		5465	107.612
3858	79.1628		5504	107.82
3860	79.1719		5542	107.854
3864	79.4		5570	109.048
3877	79.4762		5618	109.354
3878	79.5455		5620	109.939
3884	79.5476		5638	110.257
3887	79.902		5645	111.091
3928	79.9688		5645	111.736
3934	80.439		5649	112.488
3946	80.5909		5668	113.094
3954	80.9556		5699	113.278
3971	81.3077		5717	113.393
3974	81.4327		5753	113.75
3980	81.8953		5758	114.084
3995	81.9355		5771	114.616
4021	81.9583		5813	114.619
4044	81.9885		5816	114.633
4052	82		5833	114.673
4096	82.4074		5869	114.873
4134	82.6383		5886	115.167
4135	82.92		5915	115.983
4144	82.9744		5922	116.837
4170	83.0235		6011	117
4171	83.1944		6068	117.135
4190	83.2063		6071	117.243
4193	83.3784		6110	117.463
4215	83.49		6159	117.73
4225	83.9531		6174	117.763
4226	84.0667		6219	118.152
4230	84.1212		6219	118.161
4266	84.6923		6237	118.302
4270	85.4118		6244	118.615
4271	85.6275		6286	118.971
4280	85.6349		6287	118.98
4281	86.0426		6289	119
4286	86.0933		6307	119.262
4288	86.4783		6367	119.719
4314	86.8462		6380	119.942
4314	86.9688		6393	120.057
4393	87.3953		6430	121.42
4393	87.8864		6488	122.385
4396	88		6506	122.88
4404	88.4699		6546	123.281
4406	88.5182		6553	123.385
4425	88.5366		6581	123.483
4427	88.9583		6586	123.789
4436	89.1731		6603	124.102
4453	89.2879		6612	124.17
4495	89.4091		6617	124.178
4501	89.5238		6638	124.216
4516	90.033		6670	124.435
4559	90.3667		6727	124.483
4565	90.8587		6728	124.912
4570	90.8875		6774	125.097
4576	91.1667		6853	125.136
4579	91.1905		6882	125.143
4588	91.1915		6959	125.914
4602	91.3858		6995	126.167
4677	91.4808		7008	126.358
4692	91.4904		7032	126.583
4707	91.7368		7051	126.824
4716	91.8571		7083	126.96
4722	91.9343		7105	128.087
4757	92		7130	128.286
4762	92.0515		7173	128.386
4878	92.375		7210	128.729
4881	92.4186		7238	130.024
4929	92.5517		7241	130.077
4943	92.6667		7256	130.107
4944	93.5938		7286	130.157
4945	93.6184		7311	131.021
5012	94.1183		7322	131.027
5060	94.566		7342	132.03
5067	94.8852		7383	132.557
5075	94.9643		7394	133.359
5091	95.032		7439	133.65
5095	95.1515		7486	135.394
5097	95.3514		7491	135.417
5107	95.3958		7501	136.04
5118	95.7303		7503	136.224
5120	95.7416		7519	136.436
5124	96		7521	137
5129	96.1765		7580	137.548
5159	96.95		7595	137.658
5162	96.9688		7615	137.714
5175	97.1667		7632	138.568
5176	97.2		7662	139.738
5198	97.4463		7710	139.953
5242	97.975		7741	140
5285	98.1915		7763	140.048
5307	99.5		7772	140.324
5312	99.5385		7780	140.417
5321	99.6557		7806	140.441
5331	100		7837	141.125
5340	100.568		7870	141.868
5355	100.931		7871	142.1
5373	101.845		7887	142.887
5373	101.929		7891	143.048
5395	101.953		7893	143.233
5420	102.578		7913	144.783
5454	102.786		7927	144.976
5476	104.273		8013	145
5504	104.571		8019	145.596
5515	105.034		8020	145.781
5542	105.213		8090	147.662
5550	105.597		8098	148.03
5552	105.724		8124	148.07
5567	106.14		8156	148.439
5597	106.163		8177	148.887
5603	106.22		8193	149.988
5603	106.577		8203	150.444
5612	106.75		8216	150.817
5613	107.094		8236	152.148
5618	107.31		8256	152.568
5618	107.9		8265	152.982
5625	107.976		8299	153.271
5640	108.038		8299	153.541
5663	108.195		8318	153.765
5666	108.224		8367	153.978
5676	108.467		8375	154.064
5710	108.667		8452	154.746
5739	108.98		8461	155.282
5756	109.129		8462	156.053
5780	109.186		8465	156.364
5788	109.625		8594	156.786
5815	109.766		8602	156.806
5819	109.825		8614	156.943
5827	109.943		8624	157.924
5830	110.043		8639	157.964
5841	110.6		8674	158.162
5854	110.808		8676	158.26
5869	111.039		8676	158.645
5888	111.202		8729	160.634
5888	111.518		8790	160.787
5893	111.61		8792	161.176
5901	111.848		8846	161.648
5955	111.866		8859	162.059
5964	111.933		8926	163.322
5981	112.056		8936	163.979
5990	112.154		8949	164.312
6002	112.208		8957	164.702
6021	112.364		9007	164.72
6053	112.681		9011	164.783
6072	113.021		9012	165.17
6079	113.1		9012	165.447
6134	113.141		9031	165.559
6147	113.222		9049	165.897
6206	113.231		9065	166.073
6212	113.531		9134	166.593
6216	113.609		9179	167
6245	113.727		9192	167.217
6267	114.179		9199	167.255
6324	114.222		9199	167.281
6334	114.576		9216	167.881
6344	114.796		9279	168.531
6355	115.214		9286	169.167
6387	115.788		9306	169.274
6390	115.914		9330	169.591
6394	116.101		9357	169.841
6422	117.491		9369	170
6449	118.976		9462	170.25
6457	119.05		9469	170.78
6467	119.213		9525	171.264
6478	119.333		9535	171.676
6489	119.333		9541	172.107
6505	119.407		9557	172.28
6525	119.431		9596	172.711
6544	119.538		9628	173.308
6596	119.917		9636	173.5
6634	120.52		9657	173.557
6641	120.561		9749	173.609
6667	120.694		9754	174
6688	121.804		9808	174.188
6697	121.856		9990	174.569
6716	122.338		10041	174.625
6746	122.586		10076	174.81
6759	122.935		10076	175.256
6804	123		10125	175.29
6807	123.204		10151	175.83
6837	123.257		10199	176.06
6839	123.809		10239	176.4
6855	123.868		10320	177.583
6864	124.367		10332	177.828
6890	124.392		10368	178.191
6928	124.652		10384	178.367
6933	124.844		10431	179.097
6936	124.913		10445	179.845
6942	125.013		10495	179.929
6953	125.184		10512	179.956
6982	125.641		10536	180.173
7014	125.882		10616	181.159
7057	126.059		10630	181.643
7109	126.324		10642	181.928
7110	126.367		10743	182.208
7111	126.523		10755	183.062
7114	126.545		10786	183.276
7115	126.946		10824	183.346
7133	127.235		10870	183.458
7189	127.278		11132	183.615
7195	127.29		11166	183.96
7196	127.511		11193	183.98
7231	127.675		11242	184.038
7241	127.74		11244	185.629
7251	127.81		11257	186.146
[truncated: 355 more rows]

## Sheet: Figure 6e pCAM
WT			3xTg
sum_intensity	mean_intensity		sum_intensity	mean_intensity
0	0		0	0
0	0		0	0
0	0		0	0
0	0		0	0
0	0		0	0
0	0		0	0
0	0		0	0
1	0.0434783		0	0
1	0.1		0	0
3	0.142857		0	0
4	0.15		0	0
5	0.163399		0	0
6	0.163636		0	0
6	0.166667		0	0
7	0.178571		0	0
7	0.235294		0	0
8	0.272727		0	0
8	0.296296		0	0
9	0.304878		0	0
9	0.388889		0	0
10	0.428571		0	0
14	0.47619		1	0.0204082
16	0.482759		2	0.0253165
18	0.491228		2	0.0263158
18	0.514019		2	0.0416667
20	0.554054		3	0.046875
21	0.646018		3	0.047619
21	0.818182		4	0.0612245
25	0.847222		4	0.0833333
25	0.885714		6	0.106667
25	0.9		6	0.125
27	0.972973		7	0.139535
27	1.0303		8	0.166667
28	1.05		9	0.176471
28	1.05263		10	0.205607
29	1.07407		12	0.241379
29	1.11538		13	0.25
30	1.14286		14	0.254902
32	1.17347		15	0.27451
32	1.23529		15	0.277778
34	1.28571		17	0.288136
34	1.32759		17	0.294118
36	1.36364		17	0.304762
36	1.37255		18	0.308824
37	1.45312		21	0.333333
41	1.48485		22	0.352941
41	1.4878		23	0.352941
49	1.5		23	0.354167
51	1.51515		24	0.406593
52	1.52632		24	0.414634
55	1.57895		24	0.46
57	1.6087		25	0.483871
58	1.66667		25	0.5
58	1.73214		27	0.528302
59	1.74		27	0.586207
59	1.75		28	0.588235
60	1.79348		28	0.590476
61	1.79412		30	0.6
61	1.85057		31	0.613636
62	1.91509		32	0.62069
63	1.96552		33	0.638889
64	2		34	0.647059
64	2.05882		34	0.660194
65	2.08025		34	0.684211
68	2.13333		36	0.704918
68	2.22727		36	0.739496
69	2.275		37	0.755102
70	2.28571		38	0.764706
70	2.28571		39	0.802198
71	2.30556		39	0.818182
73	2.32558		39	0.840909
73	2.33333		43	0.842857
74	2.35417		43	0.848485
75	2.36082		45	0.854545
77	2.36364		46	0.857143
78	2.43243		47	0.862069
79	2.45588		47	0.87037
80	2.475		47	0.873016
80	2.50704		48	0.895161
81	2.53571		48	0.923077
81	2.53846		50	0.936508
82	2.55556		50	0.944444
82	2.61372		51	0.958333
83	2.61538		54	0.975
83	2.64356		54	0.988166
83	2.70968		54	1
83	2.73333		55	1
84	2.73864		55	1.06923
84	2.8		58	1.07042
85	2.81818		58	1.08621
87	2.85714		59	1.08929
87	2.86207		59	1.09677
88	2.90741		59	1.125
88	2.97959		61	1.14815
89	3		62	1.15385
89	3.0411		63	1.17073
90	3.04494		63	1.2
91	3.05263		65	1.20513
91	3.07377		66	1.22581
91	3.07895		67	1.23404
93	3.10526		67	1.25
93	3.14706		68	1.26923
96	3.19231		68	1.28889
96	3.21739		73	1.2973
97	3.22222		74	1.2973
97	3.25		74	1.3
98	3.25455		76	1.32353
99	3.27907		76	1.33333
99	3.32		76	1.36765
99	3.33333		77	1.375
100	3.34118		77	1.37705
100	3.34177		80	1.3871
100	3.34211		82	1.39583
101	3.36486		83	1.40351
102	3.37778		84	1.41111
105	3.40909		84	1.42553
105	3.44444		84	1.42623
106	3.5		86	1.44444
107	3.56		87	1.44828
107	3.56522		88	1.46154
108	3.58824		88	1.49254
109	3.61364		89	1.5
110	3.64		91	1.52273
110	3.66667		91	1.56436
110	3.68889		91	1.57143
111	3.69231		92	1.58824
113	3.7619		93	1.59459
113	3.76471		93	1.59596
114	3.7907		94	1.625
115	3.80645		96	1.7
116	3.84615		96	1.7037
117	3.86364		97	1.75676
117	3.87805		99	1.75862
118	3.92562		99	1.79365
118	4		100	1.8
119	4		101	1.80723
120	4.0566		102	1.81429
122	4.0641		102	1.83019
122	4.07273		103	1.85915
123	4.08434		103	1.86667
125	4.1		104	1.89706
126	4.12		105	1.9
127	4.1875		110	1.97778
128	4.2		111	1.98361
129	4.22727		112	2.02985
130	4.25		113	2.06723
131	4.32692		113	2.08982
132	4.3913		117	2.10227
134	4.4375		120	2.125
134	4.44828		121	2.15217
135	4.45902		126	2.17241
136	4.5		127	2.18421
136	4.51852		127	2.19149
140	4.53333		128	2.2
141	4.58333		129	2.20513
141	4.58824		129	2.21951
141	4.59783		130	2.23729
142	4.61224		132	2.3876
143	4.61765		134	2.43077
143	4.63636		134	2.45238
144	4.68224		134	2.46429
146	4.70833		136	2.48718
146	4.74		137	2.53968
146	4.8		139	2.5625
148	4.83333		139	2.57143
148	4.87273		140	2.64384
149	4.88889		145	2.65217
150	4.92308		148	2.66667
151	4.94118		150	2.67647
152	4.94444		150	2.68852
152	4.96667		151	2.69444
153	4.98		153	2.7193
155	4.98		153	2.73529
156	5		155	2.74138
157	5		156	2.85455
157	5.03774		156	2.89474
159	5.0625		158	2.91358
159	5.1		158	2.93651
160	5.11111		158	2.94118
160	5.125		158	2.95714
161	5.15		159	3.02564
162	5.15385		159	3.06061
163	5.16216		160	3.08333
164	5.17391		164	3.10526
164	5.19048		167	3.11268
165	5.2381		169	3.14634
165	5.26923		170	3.18056
166	5.31818		173	3.1875
166	5.33333		175	3.25287
167	5.33333		182	3.25581
167	5.36		182	3.26829
169	5.36667		182	3.32759
170	5.38095		183	3.36364
170	5.4		184	3.37692
178	5.40541		185	3.4
179	5.41667		185	3.43956
183	5.42424		186	3.52632
184	5.425		187	3.52941
187	5.47059		188	3.55
189	5.48276		189	3.58772
189	5.5		189	3.62602
191	5.5		193	3.64
192	5.51695		193	3.64516
192	5.55263		194	3.66667
192	5.57407		194	3.73438
193	5.61538		200	3.73846
194	5.64		201	3.75556
195	5.64		205	3.76106
200	5.66667		207	3.78
201	5.69333		210	3.79221
201	5.75862		210	3.80488
203	5.78947		211	3.83333
203	5.84211		215	3.83562
205	5.88889		216	3.83929
206	5.9		218	3.875
206	5.925		221	3.94231
207	5.92857		221	3.97143
209	5.95833		222	4
211	6		224	4.02128
211	6		224	4.16667
213	6		227	4.25
215	6.01786		229	4.27273
216	6.03008		235	4.30986
217	6.04615		236	4.31429
219	6.12195		236	4.325
220	6.125		236	4.43151
220	6.21951		237	4.45614
221	6.24444		239	4.54167
221	6.29268		242	4.68889
222	6.3		242	4.77273
225	6.30769		243	4.90909
225	6.30909		246	4.93846
226	6.3125		250	4.94828
226	6.33333		251	5
227	6.34694		253	5.01316
227	6.35556		254	5.1087
229	6.40351		255	5.14085
229	6.42623		259	5.19048
230	6.43333		259	5.2
230	6.45		259	5.20732
232	6.46667		264	5.28125
234	6.48571		266	5.30435
236	6.625		269	5.31746
237	6.63636		276	5.31944
237	6.64706		276	5.35
241	6.64865		277	5.40476
242	6.65625		280	5.43137
243	6.6701		281	5.4321
244	6.7561		283	5.43478
244	6.79545		287	5.46875
245	6.79592		292	5.48598
245	6.82609		299	5.4898
246	6.82692		305	5.51471
246	6.83333		306	5.55
247	6.84314		308	5.56164
249	6.89655		308	5.6
249	6.92857		310	5.63043
249	6.93617		310	5.7037
249	6.94828		313	5.73494
250	7		314	5.75
251	7.05128		314	5.7619
252	7.06452		315	5.77465
253	7.17391		324	5.81053
254	7.17647		335	5.87097
255	7.2381		336	5.88776
256	7.25		338	5.9434
257	7.26087		346	5.97297
257	7.28571		349	6.0303
258	7.3		350	6.03846
259	7.33333		353	6.06316
260	7.35		355	6.06667
262	7.36957		358	6.07042
264	7.38333		360	6.10169
264	7.3913		360	6.25316
264	7.40952		360	6.28571
265	7.42308		364	6.36842
267	7.46296		365	6.38636
267	7.52941		366	6.43056
268	7.57317		375	6.4359
269	7.59184		378	6.47561
271	7.59375		381	6.48148
272	7.64706		381	6.5
272	7.725		383	6.57143
274	7.77778		387	6.59615
277	7.8		387	6.62963
277	7.83784		398	6.66667
279	7.88462		399	6.67089
279	7.92857		400	6.86957
279	7.93846		403	7
281	8		406	7
284	8.06383		408	7.05263
285	8.0687		409	7.05556
286	8.08974		410	7.07246
286	8.11538		414	7.09302
288	8.11628		418	7.10169
290	8.11957		419	7.12088
290	8.16071		424	7.14894
290	8.2027		424	7.15385
291	8.21429		424	7.2043
293	8.22727		425	7.21053
294	8.25532		427	7.22581
295	8.28302		428	7.33613
296	8.28571		429	7.3617
299	8.38372		431	7.38889
300	8.4		436	7.41935
301	8.41818		437	7.47436
303	8.4375		438	7.49231
304	8.45161		438	7.54032
309	8.47059		439	7.56
311	8.47458		439	7.63043
314	8.5		440	7.70732
314	8.67647		440	7.72727
314	8.68293		443	7.78022
315	8.71739		446	7.8
316	8.72		446	7.84375
317	8.8		447	8.04878
318	8.80435		454	8.0625
318	8.80952		460	8.09524
318	8.94595		460	8.16667
322	8.96296		462	8.16667
324	8.96667		462	8.17241
325	8.97872		463	8.2069
326	9.04878		465	8.23404
327	9.07843		468	8.27778
328	9.13924		476	8.28
333	9.17073		476	8.32759
334	9.17391		477	8.39326
334	9.17857		480	8.40385
334	9.19048		483	8.42308
335	9.27907		486	8.49315
337	9.33333		487	8.55224
337	9.35294		488	8.59211
338	9.35714		490	8.66981
339	9.35897		494	8.67532
339	9.36364		502	8.69231
339	9.40741		507	8.69565
340	9.40909		508	8.72414
347	9.44444		512	8.7551
348	9.5		527	8.75862
350	9.51351		531	8.76
352	9.6		539	8.83333
355	9.61538		546	8.91549
356	9.62069		552	8.92188
357	9.69697		555	8.93069
358	9.71429		556	9.1
359	9.84		565	9.14062
362	9.84375		566	9.17333
362	9.86207		571	9.22989
364	9.86667		573	9.35294
364	9.89362		576	9.42222
364	9.94828		576	9.6
364	9.97368		577	9.72093
365	10		577	9.86957
365	10.04		583	9.91045
365	10.0444		585	10.0984
367	10.1061		585	10.1864
369	10.2326		587	10.3333
370	10.2386		588	10.3333
371	10.2659		590	10.3605
371	10.2769		596	10.5
371	10.3462		596	10.5968
372	10.3519		597	10.663
374	10.4615		601	10.7059
375	10.5		607	10.7442
376	10.5536		613	10.7917
377	10.5714		616	10.878
378	10.5789		620	10.881
379	10.5806		621	10.8824
379	10.6		627	11.0455
381	10.6		632	11.069
385	10.6562		633	11.175
386	10.6667		640	11.2642
386	10.7368		642	11.2909
387	10.8462		642	11.3582
388	10.875		647	11.4595
390	10.8767		648	11.4714
392	10.9		648	11.5488
392	10.9167		651	11.5515
393	10.9362		653	11.8302
396	10.9474		657	11.8354
397	11.0667		659	11.8649
399	11.134		660	11.9048
400	11.1538		663	11.9688
401	11.2069		664	12.0469
402	11.2424		664	12.1474
403	11.2432		668	12.3043
403	11.2692		670	12.4
405	11.2903		681	12.4878
408	11.3269		686	12.4944
409	11.3333		688	12.5526
410	11.3382		696	12.7692
413	11.3529		702	12.8182
414	11.3636		705	12.8197
415	11.3636		708	12.9333
416	11.3889		708	13
420	11.4		722	13.2222
422	11.4242		733	13.26
422	11.4531		735	13.3276
423	11.4545		737	13.3766
423	11.4706		747	13.4474
424	11.4783		747	13.5
425	11.541		750	13.6061
426	11.6154		752	13.6867
427	11.619		761	13.8679
427	11.6222		766	13.898
434	11.6296		766	13.9388
435	11.6712		768	14.0177
435	11.6949		771	14.0833
435	11.7037		771	14.12
436	11.7241		773	14.7949
440	11.76		773	14.8246
442	11.8		774	14.8989
443	11.8125		776	15.1176
445	11.8333		777	15.194
448	11.8491		782	15.325
450	11.859		793	15.3256
452	11.8889		803	15.3286
452	12		803	15.3433
456	12.0571		804	15.4127
456	12.0714		806	15.4444
457	12.0877		813	15.4667
458	12.0952		814	15.6591
460	12.1053		820	15.7333
460	12.125		824	15.8214
460	12.1269		824	15.8857
461	12.2		834	15.8929
463	12.2		836	15.9278
463	12.3103		840	16.0444
464	12.3333		843	16.3214
464	12.3704		845	16.5673
465	12.3939		845	16.7342
465	12.4062		851	17.0256
467	12.4429		866	17.0465
470	12.4595		873	17.0526
473	12.549		883	17.0976
475	12.561		890	17.1111
477	12.5714		891	17.2973
481	12.6066		892	17.4
484	12.6341		898	17.4884
485	12.7		902	17.5294
488	12.7255		902	17.6222
488	12.7273		910	17.6735
488	12.7368		913	17.679
492	12.7447		914	17.6957
494	12.8627		914	17.7273
497	12.8667		919	17.8462
497	12.9048		927	18.0175
498	12.9722		927	18.0364
500	13		928	18.0685
501	13		930	18.0698
502	13.0435		935	18.0732
504	13.0962		935	18.122
508	13.1389		935	18.3276
509	13.1887		945	18.3455
511	13.2353		947	18.4265
512	13.3438		953	18.5849
514	13.3448		955	18.6
516	13.3529		971	18.6421
516	13.4118		972	18.7273
516	13.4286		981	18.8974
518	13.4535		985	18.9732
523	13.6286		992	18.9796
523	13.6522		995	19
537	13.6829		996	19.0323
538	13.6842		999	19.0645
538	13.7222		1000	19.0725
539	13.7568		1018	19.1449
542	13.8095		1022	19.1591
543	13.8235		1027	19.4151
543	13.8333		1028	19.4848
545	13.8571		1028	19.589
550	13.8571		1029	19.6
551	13.86		1030	19.7143
551	13.9342		1033	19.8542
559	13.9608		1046	19.949
560	13.9867		1058	20
561	14		1063	20.119
561	14		1073	20.2903
562	14.1471		1104	20.3962
564	14.1493		1107	20.5
568	14.1538		1112	20.7027
569	14.1875		1124	20.8462
570	14.2		1136	20.914
571	14.25		1140	20.9726
572	14.2778		1154	21.0682
572	14.3		1166	21.2787
577	14.3		1182	21.3214
579	14.36		1183	21.5588
581	14.375		1186	21.5606
582	14.3889		1194	21.5648
584	14.4		1226	21.6
584	14.4744		1226	21.79
586	14.5385		1236	21.8816
589	14.6		1253	22
591	14.6066		1255	22.4231
592	14.6905		1281	22.4815
593	14.75		1286	22.5102
599	14.7727		1286	22.5493
599	14.7963		1298	22.6364
603	14.8095		1302	22.7917
607	14.8478		1305	22.8049
617	14.8516		1309	22.825
621	14.8661		1316	23.0515
621	14.875		1317	23.1053
622	14.8889		1319	23.1282
623	14.8936		1321	23.1333
628	14.94		1322	23.1961
628	15		1326	23.2368
631	15.0408		1331	23.2763
633	15.1463		1341	23.4545
633	15.1489		1347	23.5301
640	15.25		1354	23.6854
640	15.2653		1365	23.6905
644	15.2727		1366	23.7414
645	15.3421		1377	23.7544
647	15.4054		1378	23.7619
649	15.5172		1383	23.8434
650	15.5179		1386	24.0536
650	15.6667		1386	24.2553
651	15.6809		1388	24.3256
656	15.6889		1400	24.3733
656	15.7857		1402	24.8485
662	15.9538		1407	24.9355
665	16		1423	25
667	16		1430	25.0941
668	16.125		1432	25.2273
672	16.1364		1442	25.3333
677	16.1429		1445	25.4607
681	16.25		1456	25.5
682	16.25		1460	25.614
683	16.3393		1466	25.7797
689	16.5		1467	25.9885
690	16.5062		1467	26.1828
693	16.5141		1482	26.2281
697	16.5152		1483	26.25
698	16.5614		1486	26.2727
698	16.6		1495	26.2979
699	16.64		1502	26.3889
700	16.697		1508	26.45
700	16.75		1522	26.4828
702	16.9318		1525	26.5122
702	16.9688		1531	26.6078
704	16.9841		1533	26.6522
705	17.0361		1545	26.9545
706	17.037		1572	27
708	17.0667		1584	27.1471
710	17.1087		1592	27.1765
712	17.16		1600	27.2
712	17.2083		1601	27.2524
714	17.2683		1617	27.2647
717	17.3388		1641	27.4146
721	17.3774		1648	27.4605
722	17.4384		1650	27.5357
723	17.4583		1663	27.6418
724	17.5		1665	27.8889
724	17.5		1684	28
725	17.5088		1698	28.1282
733	17.5625		1699	28.2
736	17.6207		1723	28.4375
737	17.6795		1732	28.4444
737	17.7059		1738	28.5909
738	17.7284		1745	28.732
742	17.7937		1767	28.7647
745	17.8452		1769	28.7792
747	17.8736		1769	28.8
748	17.9333		1771	29.0667
750	18		1788	29.1385
755	18.0857		1811	29.2095
765	18.0909		1814	29.2353
769	18.1		1819	29.3611
769	18.2		1822	29.3824
771	18.2222		1828	29.4
772	18.3421		1846	29.45
777	18.4		1852	29.5294
777	18.4		1856	29.5465
778	18.4545		1864	29.5778
787	18.5		1887	29.6739
788	18.5417		1887	29.6988
793	18.56		1892	29.7778
794	18.5897		1894	30.1122
796	18.881		1905	30.16
798	19		1906	30.2651
799	19.0469		1914	30.5
802	19.1077		1919	30.8065
804	19.1111		1945	30.8642
808	19.125		1947	30.8958
816	19.1786		1953	30.9706
818	19.2195		1953	30.9855
831	19.3158		1955	31.1852
832	19.3226		1971	31.25
838	19.3704		1971	31.2692
839	19.3784		1979	31.303
840	19.4386		1988	31.3725
840	19.4545		1996	31.6471
846	19.4868		2018	31.6974
847	19.5652		2025	31.7083
852	19.5862		2037	31.7879
856	19.625		2040	31.7903
857	19.68		2067	31.8182
860	19.6842		2074	31.8488
868	19.7143		2081	32.0444
869	19.7439		2087	32.55
869	19.75		2088	32.7662
870	19.75		2090	32.9818
871	19.7959		2106	33.0106
872	19.8889		2108	33.2209
875	19.9275		2125	33.5645
878	20.0833		2129	33.7105
879	20.0882		2133	33.9286
882	20.0909		2138	34.0094
887	20.1111		2140	34.0833
891	20.1429		2162	34.1163
895	20.1585		2174	34.1364
900	20.1719		2177	34.1688
901	20.25		2179	34.1698
901	20.3137		2180	34.3387
904	20.3636		2185	34.3846
906	20.4085		2194	34.5909
907	20.4706		2206	34.6778
908	20.5455		2207	34.76
915	20.5974		2210	34.8182
916	20.6338		2216	35.0339
918	20.6585		2236	35.1653
921	20.7703		2261	35.375
921	20.8036		2266	35.4583
925	20.8133		2292	36.5606
927	21.0411		2295	36.6346
930	21.0545		2312	36.8077
936	21.0781		2329	37.1515
943	21.0794		2352	37.1951
944	21.093		2370	37.4545
945	21.1216		2375	37.4884
945	21.1707		2375	37.5341
948	21.2609		2375	37.8776
948	21.2941		2392	37.8958
964	21.4412		2397	37.9636
970	21.5185		2409	38.4167
971	21.52		2412	38.6136
974	21.5357		2413	38.6471
978	21.5732		2434	39.4333
979	21.5965		2435	39.5833
986	21.6444		2439	39.6543
989	21.6582		2454	39.7286
992	21.6786		2465	39.7333
996	21.7167		2478	39.8846
998	21.8667		2492	40.2211
999	21.9151		2493	40.35
1006	21.9452		2500	40.7313
1008	22		2510	40.7969
1008	22.04		2512	40.8962
1012	22.0444		2518	41.2264
1020	22.0656		2519	41.2381
1023	22.0845		2523	41.3684
1024	22.0857		2524	41.5476
1025	22.1333		2528	41.5761
1030	22.1429		2541	41.9649
1037	22.1695		2544	42
1039	22.2206		2560	42.1791
1045	22.2727		2587	42.1875
1046	22.3158		2596	42.2639
1048	22.3273		2611	42.4098
1049	22.3333		2625	42.4762
1051	22.403		2631	42.5
1057	22.44		2722	43.0444
1059	22.4583		2723	43.2453
1064	22.5		2729	43.2783
1066	22.5306		2739	43.4478
1066	22.5909		2768	44.0303
1067	22.6809		2775	44.193
1070	22.7027		2781	44.25
1071	22.7059		2787	44.439
1071	22.8642		2806	44.575
1074	22.88		2807	44.623
1076	22.9		2826	44.6393
1080	23.0833		2857	44.7121
1086	23.2		2906	45.2477
1095	23.2041		2911	45.3273
1097	23.2623		2951	45.3542
1101	23.28		2951	45.3871
1103	23.3226		3042	45.5094
1103	23.4255		3043	45.5882
1108	23.4681		3044	46.0189
1109	23.5714		3064	46.0417
1113	23.625		3067	46.6849
1116	23.6765		3100	46.7246
1121	23.6889		3103	46.7667
1123	23.6923		3121	46.8235
1129	23.7015		3147	46.8272
1134	23.7288		3171	46.9091
1137	23.775		3199	46.9153
1141	23.8333		3212	47.5556
1144	23.8462		3224	47.619
1152	24.1368		3224	47.6341
1152	24.1579		3228	47.7429
1157	24.1695		3252	48.2353
1158	24.1818		3263	48.7778
1158	24.2069		3303	48.9811
1162	24.3083		3315	49.4516
1164	24.3333		3342	49.4615
1165	24.4615		3408	49.6854
1166	24.5522		3487	50.1591
1189	24.5714		3512	50.3168
1196	24.6		3549	50.6832
1198	24.6143		3566	51.3878
1204	24.6389		3605	51.3889
1207	24.7333		3612	51.5217
1210	24.7381		3651	51.8649
1213	24.7391		3738	51.9184
1214	24.7867		3766	52.1591
1215	24.8125		3793	52.2308
1219	24.8772		3821	52.4426
1221	24.9375		3825	53
1221	24.9474		3874	53.0213
1228	25.0435		4000	53.1613
1231	25.0682		4000	53.9024
1232	25.1299		4018	54.7526
1235	25.1525		4071	55.0667
1236	25.1818		4081	55.2083
1239	25.2059		4100	55.3182
1242	25.4444		4255	55.3492
1248	25.5625		4273	55.4815
1250	25.5714		4335	55.875
1252	25.6346		4422	56.5464
1267	25.64		4494	57.7835
1270	25.6559		4864	57.9524
1271	25.7692		4867	59.3273
1273	25.8222		4932	61.0429
1283	25.8421		4977	62.359
1288	25.8667		5082	62.4485
1291	25.8761		5119	64.2759
1302	25.9318		5300	64.8065
1303	26		5311	65.5
1306	26.122		5371	68.2162
1308	26.1429		5485	73.1889
1309	26.1714		5605	74.9067
1312	26.2542		5618	76.1548
1317	26.4902		6397	76.9231
1328	26.6071		6587	81.1167
1328	26.6486		7152	86.8673
1333	26.6531		8493	90.4615
1336	26.7381		9816	114.909
1337	26.8506		0	0
1346	26.859		0	0
1349	26.9114		0	0
1351	26.9286		0	0
1351	26.9851		0	0
1358	27		5	0.761905
1362	27.0179		16	0.84
1366	27.0351		52	0.929577
1366	27.08		52	1.08333
1375	27.1619		59	1.08571
1379	27.2182		64	1.3913
1400	27.2273		64	1.51282
1411	27.2381		66	1.88235
1414	27.3049		74	2.25714
1418	27.4643		76	2.30189
1419	27.5849		77	2.33333
1424	27.7		79	2.36893
1426	27.7143		84	2.55714
1436	27.8776		89	2.65854
1438	27.963		95	2.71429
1442	28.0645		99	2.91176
1449	28.0769		109	3.08333
1458	28.1167		118	3.09483
1462	28.1282		122	3.21951
1465	28.25		125	3.22642
1473	28.3125		128	3.45238
1474	28.4167		137	3.45455
1481	28.4722		145	3.84211
1484	28.6269		146	3.91429
1485	28.7143		152	3.93333
1490	28.7209		153	4.09195
1494	28.7917		170	4.16667
1497	28.7941		171	4.22857
1499	28.7978		179	4.40952
1501	28.8095		197	4.5814
1511	28.9787		209	4.68421
1513	29.2		217	4.76744
1534	29.25		221	4.77273
1536	29.25		222	4.88312
1537	29.3333		224	4.92308
1537	29.3333		238	5
1541	29.4778		244	5.32759
1541	29.48		254	5.39216
1546	29.5		264	5.40789
1546	29.5		268	5.42982
1549	29.5781		274	5.70297
1555	29.5938		275	5.88462
1561	29.6441		276	5.89474
1562	29.7308		278	5.98551
1563	29.9691		280	6.02299
1568	29.9697		286	6.04286
1572	30.0526		289	6.10976
1586	30.078		292	6.12
1588	30.1429		296	6.13333
1588	30.1455		306	6.36905
1602	30.1622		309	6.43243
1603	30.1951		309	6.70175
1606	30.3448		309	6.82927
1615	30.4194		312	6.90625
1619	30.4286		315	7.08333
1625	30.5116		319	7.33333
1630	30.5217		325	7.42857
1645	30.6212		356	7.51351
1653	30.74		359	7.67347
1657	30.7647		362	7.84906
1658	30.7778		363	7.9863
1662	30.9167		373	8.06667
1665	31		376	8.12745
1668	31.25		376	8.22222
1675	31.3		382	8.27957
1675	31.31		392	8.32759
1687	31.3846		398	8.33333
1689	31.5484		398	8.375
1695	31.6444		400	8.46809
1698	32		406	8.5
1711	32.0234		410	8.54167
1723	32.12		410	8.86111
1736	32.1717		411	9.04545
1736	32.2258		413	9.16
1739	32.2545		414	9.55882
1740	32.2703		416	9.59036
1742	32.3243		418	9.84091
1749	32.3902		418	9.85714
1760	32.3981		423	9.93617
1769	32.4085		424	9.96774
1774	32.6538		425	10.15
1776	32.7895		427	10.2121
1779	32.8542		433	10.4286
1784	32.8929		445	10.4909
1791	33		448	10.5102
1798	33.037		458	10.5281
1815	33.0556		463	10.6154
1826	33.0909		467	10.625
1839	33.1429		477	10.96
1840	33.2		482	11
1846	33.36		483	11
1848	33.3793		487	11.4103
1852	33.3846		498	11.4255
1859	33.3846		500	11.6562
1869	33.4		501	11.8788
1887	33.5616		501	11.9028
1893	33.5652		512	11.963
1894	33.5952		515	12.0556
1896	33.708		522	12.3223
1896	33.75		524	12.48
1901	33.75		534	12.4828
1902	33.775		535	12.5686
1908	33.78		537	13.0152
1918	33.7826		545	13.2273
1922	33.8537		552	13.3438
1923	33.873		555	13.6341
1933	33.9032		559	13.6463
1935	34.2429		576	13.6774
1936	34.2809		577	13.6923
1956	34.3333		582	13.881
1965	34.3968		583	13.8889
1966	34.4286		583	13.9167
1996	34.6579		586	14.1111
2010	34.7846		591	14.4146
2021	34.8108		592	14.4231
2024	34.8361		593	14.4754
2060	34.8824		613	14.6727
2070	34.8857		619	14.8101
2091	34.9583		623	14.8333
2095	34.9706		629	15.0952
2098	35.2553		634	15.2222
2111	35.2778		641	15.3415
2116	35.3171		646	15.6441
2125	35.3846		651	16
2126	35.4348		665	16.2222
2134	35.5		674	16.36
2145	35.5		677	16.5
2162	35.525		685	16.6
2167	35.7302		701	16.7381
2169	35.7869		703	16.8772
2180	35.8816		726	16.8837
2183	36.0588		747	16.9143
2208	36.1852		750	17.0312
2216	36.2		761	17.3214
2239	36.2292		770	17.6892
2240	36.3256		773	17.8736
2242	36.3333		796	17.9149
2244	36.3333		804	17.9194
2247	36.4429		807	18
2251	36.4615		818	18.1091
2261	36.5238		818	18.1765
2270	36.551		829	18.9178
2288	36.6571		829	19.025
2292	36.6988		833	19.069
2301	36.9022		845	19.1125
2301	37.0806		846	19.7742
2323	37.3214		857	19.9118
2335	37.38		859	20.2449
2336	37.4286		870	20.2727
2336	37.4722		883	20.5349
2337	37.5417		883	20.6176
2345	37.5882		891	21
2347	37.9474		892	21.3333
2379	37.9565		892	21.3448
2380	38.1065		909	21.619
2386	38.1222		915	21.7037
2397	38.2576		923	22.2241
2415	38.2787		934	22.2931
2432	38.2841		937	22.6531
2450	38.3131		943	22.7763
2476	38.5769		952	22.8077
2481	38.7701		954	22.8649
2483	39		962	22.8654
2484	39.1791		967	22.8718
2485	39.4286		979	23.0345
2524	39.4521		992	23.125
2525	39.5333		996	23.1406
2528	39.6071		1001	23.2128
2532	39.92		1020	23.4242
2533	39.9545		1027	23.64
2547	40.0189		1091	23.74
2551	40.3163		1094	23.9211
2563	40.3411		1104	24.0874
2612	40.4304		1106	24.1558
2622	40.4333		1110	24.1795
2625	40.5962		1111	24.1818
2634	40.6842		1119	24.566
2636	40.7377		1120	24.6296
2639	40.9375		1142	24.7237
2652	41.115		1156	24.8571
2653	41.7882		1156	25.2179
2661	41.814		1167	25.3396
2663	42.1047		1168	25.55
2678	42.1143		1170	26.125
2683	42.32		1187	26.1356
2694	42.3704		1189	26.1781
2702	42.4478		1192	26.3333
2707	42.4516		1212	26.339
2711	42.4878		1229	26.3929
2727	42.6735		1236	26.5
2732	42.962		1238	26.7174
2764	43.125		1247	26.7778
2776	43.1325		1248	26.8
2791	43.2453		1253	27.3205
2818	43.3711		1257	27.5238
2824	43.6333		1289	27.7273
2832	43.6557		1293	27.7667
2842	43.6818		1302	27.7931
2844	43.75		1309	27.8444
2852	43.92		1319	27.9714
2855	43.9216		1330	28.9531
2876	43.9333		1332	29.1429
2880	43.9608		1336	29.1702
2905	44.0588		1343	29.1711
2907	44.3611		1343	29.2143
2919	44.4865		1344	29.3235
2924	44.7703		1346	29.3261
2925	44.88		1349	29.4412
2948	44.8889		1354	29.6327
2957	45.0714		1362	29.9773
2982	45.1346		1371	30.2188
3003	45.2703		1381	30.58
3009	45.5333		1387	30.6706
3029	45.6383		1402	30.7917
3046	45.8246		1403	31.1111
3049	45.9815		1410	31.2584
3050	46		1413	31.2963
3051	46.2381		1427	31.2979
3088	46.2609		1433	31.413
3108	46.3905		1445	31.5556
3131	46.4286		1452	31.6923
3147	46.5		1455	31.7143
3154	46.5263		1465	32.2083
3175	46.5385		1468	32.2162
3185	46.7123		1471	32.36
3194	46.8033		1478	32.3936
3224	46.8548		1481	32.4667
3233	47.3352		1490	32.549
3250	47.4091		1491	32.6038
3256	47.5179		1494	32.6286
3281	47.8512		1497	33.0548
3292	47.9512		1498	33.186
3313	48.0208		1508	33.25
3326	48.175		1508	33.4348
3364	48.2667		1524	33.7018
3369	48.2979		1529	33.9556
3373	48.3099		1529	34
3394	48.5556		1538	34.0714
3395	48.65		1542	34.1395
3410	48.6784		1546	34.5417
3430	48.8333		1554	34.6286
3431	49.4706		1555	34.8256
3432	49.6094		1558	34.8702
3499	49.6571		1573	34.881
3534	49.8528		1576	35.1778
3552	49.863		1584	35.2609
3572	49.8778		1591	35.375
3580	50.3958		1612	35.6129
3616	50.5364		1618	35.6852
3617	50.6747		1623	35.6909
3621	51.3571		1634	35.8961
3640	51.6875		1658	35.9054
3667	51.75		1660	35.962
3689	51.8256		1672	35.9744
3793	51.9111		1684	36.125
3834	52.2286		1690	36.439
3854	52.2432		1698	36.4576
3865	52.8049		1712	36.775
3933	52.8696		1728	36.7805
3948	52.9474		1731	36.8028
3951	52.984		1737	37
3973	53.6053		1748	37.0092
3975	53.6667		1768	37.1515
3993	53.8171		1773	37.4651
4023	53.8333		1795	37.5469
4025	53.9851		1810	37.7105
4028	54.9796		1825	37.7143
4047	54.9897		1839	37.7241
4049	55.2759		1847	37.9744
4099	55.3265		1853	38.2321
4102	55.5523		1860	38.283
4104	56.4154		1861	38.6538
4113	56.4815		1862	38.6579
4154	57.5283		1879	38.6667
4172	57.8796		1881	38.9091
4184	57.8864		1882	39.1077
4195	57.9804		1887	39.4211
4195	58.0385		1910	39.5
4206	58.25		1911	39.6667
4207	58.5333		1912	39.7193
4226	59.6087		1915	39.8537
4235	59.7037		1921	39.8889
4241	60.4727		1927	40.1711
4242	60.8		1944	40.439
4256	60.9343		1963	40.6383
4290	61		1967	40.8378
4330	61.2819		1978	40.9412
4344	61.6585		1979	41.0303
4365	62.7961		1981	41.2353
4457	63.0635		1994	41.2963
4489	63.6034		1997	41.3654
4527	63.619		2007	41.5
4598	63.7073		2010	42.2955
4610	63.8571		2023	42.5692
4618	63.881		2029	42.75
4646	63.9783		2030	42.8864
4674	64.1053		2033	43.1915
4675	64.2083		2044	43.2222
4722	64.2245		2044	43.413
4776	64.5224		2068	43.4524
4838	64.5385		2077	43.6078
4864	64.6727		2088	43.8235
4868	64.8944		2091	43.9012
4871	64.9167		2094	43.9375
4872	65.3636		2097	44.1463
4885	65.459		2131	44.18
4932	65.7184		2141	44.4286
5151	65.8641		2147	44.4348
5204	66.377		2151	44.5926
5224	66.4516		2151	44.7308
5334	66.4524		2153	44.7719
5336	66.5873		2161	44.8542
5411	66.6304		2166	44.8571
5437	66.6486		2179	45.1562
5484	67		2209	45.5652
5490	67.3962		2217	45.6795
5790	67.8571		2217	46.04
5805	68.4877		2224	46.0882
5837	68.9926		2224	46.175
5871	69.5593		2230	46.1852
5886	69.8889		2264	46.2308
5964	70.2105		2285	46.2857
6077	70.3604		2295	46.475
6111	70.3611		2302	46.6292
6125	70.4333		2303	46.6418
6130	70.7241		2306	46.68
6167	70.8333		2326	46.68
6175	70.8619		2334	46.7812
6241	71.5395		2353	46.8824
6251	72		2386	46.8966
6379	72.2727		2391	46.9459
6388	72.3784		2396	46.9804
6440	72.4815		2398	47.0196
6769	72.4886		2403	47.0299
6784	72.5529		2403	47.1852
6978	72.6364		2404	47.25
7174	73.2439		2408	47.5833
7631	73.7952		2408	47.6042
7810	75.1944		2412	47.7838
8072	75.5636		2413	47.791
8113	75.8478		2427	47.8276
8126	76.1111		2443	48
8220	76.2113		2449	48.0714
8312	76.3816		2452	48.3462
8324	78.119		2456	48.5143
8331	80.5143		2481	48.5426
8646	80.5946		2488	48.8298
8690	81.375		2491	48.8548
8766	83.931		2505	48.8793
8826	84.4375		2505	49.0408
9215	85.85		2542	49.2273
9242	86.6806		2552	49.475
9383	87.1887		2556	49.5366
9545	87.66		2570	49.8393
9555	88.4394		2572	49.9429
9908	88.6503		2585	50.0923
10384	89.675		2589	50.1228
10387	92.38		2607	50.5312
10671	92.7143		2613	50.7636
11095	93.4923		2614	50.8387
11762	95.0909		2623	50.9434
12826	97.375		2638	51.046
13689	98.375		2650	51.0923
15872	98.8403		2653	51.1222
16223	100.9		2657	51.1224
16696	103.705		2658	51.2333
23095	122.061		2663	51.2951
0	0		2679	51.5192
0	0		2700	51.6711
0	0		2723	51.7143
0	0		2724	51.9143
0	0		2737	51.9608
0	0		2764	52.3548
0	0		2765	52.537
0	0		2767	52.7609
0	0		2782	53.06
0	0		2791	53.1463
0	0		2791	53.1573
0	0		2792	53.1731
0	0		2794	53.5246
0	0		2805	53.675
0	0		2835	53.7308
0	0		2835	53.76
0	0		2837	53.8367
0	0		2841	53.8772
0	0		2857	54.016
0	0		2879	54.025
0	0		2890	54.1111
0	0		2898	54.2308
0	0		2902	54.4262
0	0		2903	54.4819
0	0		2911	54.775
0	0		2913	54.8596
0	0		2926	55
0	0		2929	55.0758
0	0		2938	55.3286
0	0		2942	55.4615
0	0		2943	55.6324
0	0		2944	55.7015
0	0		2952	55.8764
0	0		2962	56.0667
0	0		2970	56.1351
0	0		2995	56.2198
0	0		3005	56.3333
0	0		3022	56.4571
0	0		3029	56.5946
0	0		3043	56.9028
0	0		3045	57.0208
0	0		3053	57.0217
0	0		3056	57.1552
0	0		3057	57.3333
0	0		3061	58.1053
0	0		3074	58.1098
0	0		3082	58.1951
0	0		3094	58.4091
0	0		3101	58.7551
0	0		3125	58.8393
0	0		3127	59.3095
0	0		3129	59.619
0	0		3129	59.791
0	0		3134	59.8819
1	0.0138889		3144	60.0806
1	0.0178571		3151	60.0816
1	0.0188679		3155	60.5211
1	0.0243902		3161	60.6458
1	0.0357143		3166	61.225
1	0.0357143		3202	61.2542
1	0.0384615		3220	61.3176
1	0.0441176		3222	61.5
3	0.047619		3234	61.5325
3	0.0555556		3244	61.5476
4	0.0576923		3256	61.6721
4	0.0740741		3265	61.6774
4	0.0990991		3295	61.7312
4	0.104167		3311	61.8627
5	0.104478		3312	61.8871
5	0.108696		3315	62.02
5	0.114286		3320	62.0396
5	0.114754		3321	62.7037
5	0.121212		3361	62.898
6	0.121951		3366	63.1235
6	0.125		3374	63.3721
7	0.128205		3384	63.4151
7	0.130435		3386	63.4318
8	0.131579		3395	63.8571
8	0.146667		3409	63.9783
9	0.151899		3413	64.2982
9	0.152542		3426	64.4035
9	0.166667		3426	64.725
11	0.177778		3430	64.8293
11	0.183099		3434	64.973
11	0.186047		3443	65.2593
11	0.19697		3445	65.5312
11	0.210938		3454	65.5714
12	0.214286		3476	65.75
12	0.225225		3524	65.8961
12	0.258621		3556	65.9265
13	0.264151		3563	65.9778
13	0.265306		3565	66.0185
13	0.272727		3614	66.1569
13	0.274194		3620	66.22
14	0.275		3631	66.2321
14	0.285714		3634	66.3492
15	0.294118		3635	66.3966
15	0.297297		3638	66.5397
15	0.310345		3665	66.5645
15	0.31405		3671	66.5686
16	0.315789		3679	66.9286
16	0.322581		3709	66.9516
17	0.333333		3718	67
18	0.333333		3725	67.0492
18	0.340909		3727	67.274
18	0.355556		3732	67.3333
18	0.369231		3735	67.3953
19	0.37037		3756	67.5758
19	0.383178		3762	67.6222
19	0.393939		3783	67.6849
19	0.4		3807	67.7667
20	0.406977		3810	68.1111
20	0.408163		3822	68.1163
20	0.424242		3827	68.1569
20	0.428571		3837	68.2222
21	0.431818		3840	68.4154
21	0.431818		3851	68.6667
21	0.44898		3873	68.7895
21	0.45614		3914	68.8571
21	0.46875		3917	68.9333
22	0.488372		3927	69.5616
22	0.5		3935	69.5682
22	0.5		3937	70
22	0.5		3952	70.1972
23	0.508772		4006	70.2653
23	0.509804		4023	70.8049
24	0.525		4034	70.8596
24	0.525926		4036	71.25
24	0.548387		4039	71.2903
25	0.554054		4062	71.6786
26	0.557692		4080	72.0492
26	0.561224		4090	72.1935
26	0.568966		4097	72.3125
26	0.570093		4127	72.537
27	0.575758		4150	72.6528
27	0.583333		4151	72.6957
28	0.592593		4157	73.1081
28	0.59375		4170	73.15
29	0.596774		4180	73.5312
30	0.6		4192	73.5652
31	0.6		4231	73.8382
32	0.627119		4245	74
32	0.645833		4248	74
32	0.649123		4262	74.1333
33	0.653061		4284	74.2
34	0.654762		4290	74.3068
35	0.658537		4297	74.5263
37	0.666667		4322	75.6471
37	0.682927		4326	75.7115
37	0.684211		4331	76.0405
38	0.7		4348	76.2
39	0.705882		4369	76.3438
40	0.709677		4371	76.6491
41	0.712644		4374	76.7349
41	0.71875		4382	77.0814
41	0.731343		4395	77.6471
41	0.740741		4420	77.8333
41	0.745455		4441	78.2812
42	0.75		4447	78.65
44	0.766667		4452	79.087
44	0.830986		4454	79.2099
46	0.836735		4460	79.6744
47	0.84058		4483	80.037
48	0.88		4512	80.1429
48	0.881356		4518	80.2037
48	0.888889		4522	80.6111
49	0.898876		4563	80.6889
49	0.914634		4565	80.9036
52	0.923077		4568	80.9167
52	0.923077		4601	80.9818
53	0.932584		4628	81.4688
53	0.95082		4633	81.7647
53	0.95122		4663	81.8261
53	0.969388		4701	81.875
54	0.977778		4708	82
55	1		4711	82
55	1.03093		4731	82.0317
55	1.04545		4736	82.102
55	1.05455		4738	82.25
56	1.06061		4752	82.4167
58	1.0625		4765	82.6491
58	1.08163		4823	83.0247
58	1.09804		4834	83.1957
58	1.10256		4847	83.2188
58	1.10345		4850	83.5686
59	1.12766		4855	83.6667
59	1.13333		4857	83.7069
59	1.14634		4884	83.7414
59	1.21212		4911	84.0833
59	1.24242		4921	84.6667
60	1.25		4929	84.9
61	1.28571		4934	85.4853
61	1.29091		4941	85.8
62	1.30435		4968	86.5614
62	1.3125		4973	86.7692
64	1.32075		4984	86.7867
65	1.325		4997	86.8605
65	1.32759		5021	87.0455
66	1.35		5046	87.1579
67	1.36207		5074	87.1774
67	1.37143		5078	87.2727
68	1.37209		5113	87.4151
68	1.37209		5116	87.7377
68	1.37755		5168	87.8056
68	1.37778		5168	88.4516
69	1.39474		5212	89.194
70	1.43902		5214	89.8525
70	1.44118		5231	90
70	1.48214		5240	90.3582
71	1.5		5272	90.4038
71	1.5		5280	90.6531
74	1.5		5284	90.746
75	1.50909		5302	90.9024
75	1.52747		5352	90.9688
77	1.53488		5372	91
77	1.544		5405	91.9195
77	1.54545		5410	92.371
77	1.54839		5415	92.6145
78	1.55435		5450	92.6207
79	1.58		5479	92.7722
79	1.60976		5481	92.9375
79	1.62069		5483	93.1618
79	1.62651		5484	94.2
80	1.64286		5508	94.2985
80	1.64583		5622	94.3333
81	1.66667		5627	96.0833
82	1.69231		5670	96.6
82	1.72917		5703	96.6375
83	1.73469		5710	98.3953
83	1.73913		5717	98.4833
83	1.78947		5727	98.5
83	1.79412		5728	98.58
84	1.80357		5741	99.5424
84	1.80556		5743	99.5957
85	1.81081		5745	99.6735
85	1.8125		5765	99.6909
86	1.83333		5802	100.034
87	1.84375		5807	100.176
87	1.84375		5813	100.708
89	1.85417		5873	101.385
90	1.85714		5909	101.615
91	1.8961		5910	101.645
92	1.95		5938	102.088
94	1.98276		5948	102.348
94	2		5976	103.36
94	2.01449		6046	103.424
95	2.05319		6054	103.524
97	2.05556		6061	103.818
97	2.05882		6140	103.968
98	2.07692		6142	104.241
100	2.08108		6266	104.276
100	2.09615		6293	104.418
101	2.10294		6318	104.818
102	2.11538		6335	104.883
104	2.15842		6369	105.551
104	2.16216		6416	105.862
105	2.18605		6446	106.396
106	2.2		6500	106.59
107	2.2		6509	107.079
109	2.2		6512	107.174
109	2.20588		6539	107.514
110	2.20833		6596	107.885
110	2.21154		6629	108.726
110	2.22727		6701	108.809
112	2.23333		6714	108.823
115	2.25439		6715	109.306
115	2.26316		6725	109.566
115	2.28947		6746	109.972
116	2.29167		6747	110
116	2.30588		6752	110.462
117	2.32		6881	111.53
117	2.32		6898	112.077
118	2.32353		7057	112.591
118	2.33333		7171	112.812
120	2.33333		7180	114.154
122	2.36111		7232	114.333
124	2.36667		7286	115.105
126	2.45763		7288	115.184
128	2.46667		7329	115.364
129	2.48421		7330	115.49
129	2.5		7395	115.714
129	2.57407		7406	115.719
131	2.58824		7413	115.849
132	2.6		7417	118.078
132	2.62069		7427	118.226
133	2.66667		7526	118.557
135	2.66667		7528	118.812
135	2.68056		7605	119.069
135	2.71111		7667	119.313
135	2.73333		7687	119.517
136	2.73529		7725	119.907
139	2.7563		7731	120.132
139	2.77143		7808	120.337
139	2.80412		7925	121.22
139	2.81081		7994	121.644
140	2.81429		7997	121.747
141	2.82759		8282	121.846
142	2.84058		8328	121.872
143	2.92		8382	122.148
143	2.94118		8492	123.525
144	2.94231		8521	124.699
145	2.95294		8573	125.104
145	2.9697		8580	126.864
146	3.04		8694	127.419
147	3.05172		8705	128.514
147	3.05455		8733	128.865
148	3.05556		8754	129.106
148	3.06061		8783	129.406
150	3.10714		8880	129.818
151	3.20588		8884	130.462
152	3.21875		8996	131.703
153	3.25		9025	132.19
153	3.26531		9257	132.517
154	3.27059		9290	132.653
154	3.3125		9362	132.688
154	3.34694		9394	134.509
157	3.35714		9476	136.2
157	3.36		9682	137.147
159	3.42017		9746	137.234
159	3.45652		9892	138.486
160	3.45783		9908	138.955
160	3.46429		10279	139.324
162	3.5		10530	139.44
164	3.53846		10587	140.132
168	3.57143		10592	142.647
169	3.63095		10914	143.068
173	3.66667		11087	143.542
177	3.66667		11164	147.592
178	3.68966		11217	148.881
179	3.70588		11432	150.429
179	3.73214		11597	151.813
180	3.73913		11774	152.719
184	3.75		11794	155.27
184	3.76923		11969	157.933
186	3.77778		12044	158.391
187	3.81319		12133	163.579
187	3.82927		12436	163.652
189	3.83333		12830	164.238
193	3.9		13372	164.822
193	3.91525		13482	168.024
193	3.94118		13590	170.638
194	4.04082		14328	177.224
196	4.05		15199	177.657
196	4.07018		16244	184.983
197	4.10795		17503	199.582
197	4.11111		21290	223.875
198	4.11765		0	0
200	4.11864		0	0
201	4.15493		0	0
202	4.16049		0	0
204	4.16129		0	0
205	4.22581		0	0
205	4.2619		0	0
208	4.26471		0	0
209	4.27711		0	0
209	4.32184		0	0
211	4.32759		0	0
214	4.39506		0	0
216	4.42857		0	0
217	4.53846		0	0
218	4.55882		2	0.0251572
219	4.57576		4	0.0444444
224	4.61404		4	0.0606061
227	4.62963		4	0.0769231
230	4.63333		4	0.102564
231	4.63441		4	0.105263
232	4.66667		5	0.110092
233	4.68		6	0.142857
236	4.70423		6	0.148649
236	4.75		6	0.16
238	4.78125		7	0.193548
238	4.78161		9	0.194444
239	4.79545		11	0.208333
241	4.83824		12	0.218182
241	4.85714		12	0.269231
241	4.86957		18	0.272727
242	4.91837		18	0.308824
243	4.93421		18	0.333333
243	4.9403		19	0.343284
246	4.95833		19	0.356164
250	4.96552		19	0.375
251	5		19	0.387755
251	5.03922		20	0.392405
252	5.05128		20	0.395833
255	5.06452		20	0.408163
257	5.12088		21	0.424658
257	5.14286		23	0.438462
261	5.25		23	0.454545
263	5.25373		26	0.46789
264	5.26923		27	0.473684
266	5.26923		28	0.478723
267	5.27711		30	0.506173
268	5.28125		31	0.545455
268	5.3125		31	0.553571
270	5.33333		31	0.560976
272	5.34286		31	0.5625
273	5.35714		36	0.602941
278	5.3617		36	0.632653
278	5.39394		37	0.656863
278	5.4		37	0.663265
285	5.4375		41	0.684932
286	5.48333		41	0.684932
287	5.49057		43	0.692308
288	5.54348		45	0.75
288	5.56522		47	0.771429
291	5.61702		50	0.774869
292	5.625		50	0.780488
294	5.63333		50	0.784615
295	5.65116		51	0.791667
296	5.67692		51	0.8
299	5.71053		51	0.886957
302	5.7193		52	0.896552
304	5.72308		52	0.916667
304	5.74627		52	0.939394
305	5.75		54	0.94
307	5.7541		55	0.961538
307	5.75926		56	0.973684
307	5.77586		57	1
309	5.80435		58	1.02857
310	5.82759		60	1.04878
311	5.87805		62	1.1
311	5.96667		63	1.10169
311	5.97143		64	1.10526
312	6.02941		64	1.14286
315	6.03846		64	1.14815
322	6.04348		65	1.16667
322	6.05085		65	1.18018
323	6.1		66	1.18182
324	6.125		67	1.2
326	6.1519		67	1.21277
328	6.17778		70	1.26087
329	6.19231		70	1.27907
329	6.23729		71	1.31579
331	6.28947		71	1.33962
334	6.2973		71	1.35106
335	6.32673		72	1.35593
335	6.43902		72	1.36047
335	6.45588		75	1.36842
337	6.45902		76	1.375
338	6.52174		77	1.4
338	6.55882		78	1.42308
340	6.61224		80	1.42857
341	6.64865		80	1.43662
343	6.67568		82	1.44898
347	6.67568		82	1.45652
347	6.76471		84	1.46053
348	6.78333		84	1.5
351	6.82222		88	1.51316
352	7.01667		88	1.51724
352	7.12766		97	1.53333
353	7.17742		98	1.54867
355	7.19048		99	1.55238
356	7.27273		100	1.55963
357	7.28302		102	1.58427
357	7.29412		102	1.59375
357	7.30303		102	1.65116
357	7.35417		102	1.66102
358	7.41379		104	1.67347
360	7.68254		106	1.68421
365	7.6875		108	1.7093
367	7.69841		110	1.712
368	7.73684		111	1.72727
369	7.775		111	1.74194
369	7.78261		113	1.74342
372	7.88235		114	1.74468
375	8.0125		114	1.75
376	8.10526		114	1.75
379	8.14729		115	1.77049
382	8.15094		115	1.77778
384	8.28		117	1.79221
385	8.31343		118	1.8
386	8.35965		119	1.81967
389	8.37333		123	1.82353
391	8.46341		124	1.83019
394	8.70312		124	1.83333
407	8.7193		124	1.85185
407	8.77143		124	1.85882
410	8.8125		126	1.88095
411	8.84416		127	1.88983
414	8.86957		130	1.94253
414	8.90196		131	1.96183
416	8.93478		132	1.96825
416	9.04348		132	2.025
421	9.07895		132	2.05
421	9.09375		134	2.0814
423	9.09524		134	2.10169
427	9.11864		137	2.13333
430	9.15385		138	2.14545
431	9.30435		139	2.16667
432	9.34328		141	2.24138
435	9.39474		141	2.26667
438	9.44118		142	2.28169
439	9.5		143	2.28221
445	9.54545		144	2.29412
450	9.61111		147	2.31579
454	9.66667		148	2.33721
465	9.68254		155	2.33784
466	9.79487		155	2.34722
466	9.82474		156	2.35
469	9.88406		156	2.37895
471	9.91667		157	2.4
475	10.1048		157	2.42857
480	10.1064		158	2.4625
484	10.1149		158	2.47059
485	10.1389		159	2.5125
486	10.1509		161	2.5566
486	10.1538		161	2.5625
487	10.2143		162	2.56338
492	10.3846		162	2.58442
494	10.4194		162	2.625
496	10.4938		163	2.62712
497	10.525		164	2.67391
497	10.5682		168	2.67532
506	10.575		169	2.70513
515	10.6		170	2.75676
525	10.6786		170	2.78261
527	10.72		173	2.79167
528	10.7241		173	2.7957
529	10.7941		175	2.84058
538	10.8095		176	2.8427
538	10.875		177	2.87
548	10.8966		179	2.94937
557	10.95		181	2.98387
557	10.9861		181	3
559	11.029		182	3
571	11.0833		182	3.02062
573	11.0972		183	3.02857
573	11.1143		183	3.04
582	11.1562		185	3.06557
595	11.1818		187	3.13043
600	11.2368		187	3.18367
609	11.3276		189	3.23333
610	11.42		190	3.26316
610	11.6316		192	3.29091
623	11.7797		194	3.30263
626	11.806		194	3.30435
626	11.878		194	3.34043
628	11.8875		195	3.35417
628	11.954		196	3.35443
629	11.9552		197	3.35965
639	11.9643		199	3.36585
641	11.9833		201	3.4
642	12		201	3.41667
642	12.1053		201	3.43
642	12.1132		203	3.45977
648	12.1852		206	3.46552
653	12.236		207	3.47368
657	12.2597		209	3.5119
658	12.3906		210	3.51667
663	12.4222		211	3.53285
669	12.4932		211	3.55474
669	12.561		212	3.6
672	12.6182		212	3.60526
681	12.6984		214	3.64516
682	12.7436		215	3.66
686	12.8571		217	3.69697
689	13.1754		218	3.71429
690	13.2188		219	3.78261
690	13.2615		222	3.86111
694	13.3281		223	3.90476
695	13.3378		226	3.91011
700	13.3478		228	3.98182
707	13.4		230	3.98913
708	13.4074		230	4
721	13.4493		231	4.01923
723	13.4583		233	4.03191
724	13.6531		234	4.04167
725	13.6667		242	4.05714
739	13.8		242	4.13043
741	13.807		244	4.14607
751	13.8214		246	4.20588
761	13.8857		246	4.24324
763	13.9231		246	4.30769
769	13.9917		246	4.30952
770	14		247	4.31111
774	14.0508		247	4.37143
778	14.0556		251	4.38776
787	14.1089		251	4.45714
791	14.1594		252	4.5
791	14.2		253	4.56098
793	14.2273		254	4.57343
794	14.2727		256	4.575
799	14.5		256	4.57895
800	14.5909		257	4.58025
801	14.6364		260	4.60494
811	14.7885		261	4.60714
812	14.8		265	4.61111
822	14.8571		265	4.63095
829	14.9271		265	4.77551
846	14.9794		271	4.80233
850	15.0185		276	4.81667
853	15.3696		286	4.81818
862	15.625		287	4.83019
866	15.64		289	4.875
880	15.725		291	4.91667
909	15.7333		291	4.92771
912	15.7554		291	4.94
915	15.7917		291	5.04167
928	15.8049		293	5.08
935	16.3902		295	5.11111
943	16.4655		301	5.14286
944	16.8529		306	5.17188
948	16.913		312	5.18182
951	16.9355		314	5.18182
953	17		317	5.19048
953	17.0923		321	5.2623
955	17.3378		327	5.27928
969	17.5351		331	5.33333
975	17.6364		332	5.33884
977	17.7727		335	5.36478
978	17.806		338	5.39706
987	18.0244		338	5.40698
1019	18.025		341	5.41791
1040	18.0444		342	5.49057
1051	18.1688		342	5.55294
1053	18.4651		342	5.57812
1054	18.5167		343	5.59677
1061	18.597		344	5.69531
1063	18.6522		347	5.775
1089	18.8929		348	5.80263
1102	19.1515		350	5.83036
1102	19.3333		352	5.89024
1111	19.3953		355	5.90076
1111	19.646		357	5.91045
1125	19.8774		357	5.91429
1167	20.1268		360	5.93878
1168	20.1809		361	6.03226
1188	20.3284		362	6.04225
1191	20.4787		363	6.09091
1193	20.699		363	6.13043
1207	20.7143		365	6.16667
1213	20.8431		367	6.17544
1228	20.8983		367	6.17857
1233	20.9322		369	6.23684
1235	21.2182		371	6.34375
1242	21.4318		372	6.43011
1246	21.4762		373	6.46667
1263	21.6667		374	6.5
1264	21.7667		374	6.5
1267	21.8657		379	6.57692
1283	21.8833		380	6.625
1313	21.8987		380	6.6729
1362	22.0462		383	6.7971
1363	22.0841		387	6.81034
1366	22.0957		389	6.82609
1381	22.186		391	6.85714
1399	22.3243		395	6.92935
1402	22.7778		396	7
1413	22.8372		399	7.02564
1417	22.8913		406	7.09574
1425	22.9385		409	7.1
1429	22.9636		413	7.15517
1433	23.0345		413	7.15686
1433	23.2941		415	7.16216
1438	23.619		429	7.17431
1452	23.8367		430	7.24561
1453	23.8438		432	7.3125
1456	24.2667		432	7.32836
1465	24.5106		434	7.33333
1471	24.5263		441	7.33333
1488	24.6053		455	7.3806
1491	24.6118		457	7.40816
1526	24.7431		459	7.44681
1534	24.8182		465	7.47143
1545	24.8364		468	7.47826
1564	24.9322		469	7.50838
1615	25.175		471	7.52941
1638	25.4074		472	7.52941
1647	25.4327		474	7.55556
1668	25.4333		476	7.57778
1693	25.4706		479	7.66667
1697	25.5507		480	7.66667
1716	25.9625		483	7.69014
1726	25.971		484	7.70213
1730	26.3803		486	7.72727
1763	26.7353		487	7.84286
1792	26.8862		491	7.85455
1799	27.0349		497	7.91667
1804	27.0704		498	7.97661
1805	27.1667		500	8.0531
1824	27.26		505	8.08333
1841	27.2889		517	8.16393
1897	27.5278		523	8.20561
1908	27.8197		523	8.30159
1922	28.2093		525	8.30233
1925	28.2815		543	8.32692
1939	28.3182		545	8.3625
1982	28.34		546	8.36538
1999	28.4842		546	8.38095
2014	28.5556		548	8.46316
2077	28.6111		549	8.5122
2077	29.2542		555	8.58333
2092	29.3426		555	8.61
2107	30.25		557	8.61905
2121	30.3091		561	8.71951
2132	30.4783		563	8.85075
2190	30.68		572	8.8642
2220	30.7174		583	8.92105
2232	31		586	8.92157
2304	31.0122		593	8.93421
2325	31.05		595	8.97143
2356	31.1754		596	9
2363	31.284		598	9.05405
2393	31.3763		600	9.09836
2397	31.3864		605	9.13433
2426	31.5081		609	9.14
2478	32.1892		612	9.14894
2534	32.3		623	9.2125
2543	32.871		637	9.30464
2546	32.9375		638	9.31034
2645	32.94		640	9.53659
2672	33.8049		646	9.65179
2697	34.0674		648	9.68056
2706	34.0842		653	9.69231
2772	34.4275		654	9.73171
2901	34.6571		657	9.79592
2918	34.7176		659	9.80392
2925	34.875		667	9.84211
2946	34.9518		669	9.91071
2962	35.1818		677	9.95312
3023	36.1532		677	10.2879
3032	36.6		678	10.3763
3111	37.3438		679	10.4
3169	37.4531		679	10.4516
3238	37.9697		684	10.4583
3241	38.4868		687	10.4605
3334	39.2295		696	10.5667
3483	39.7763		697	10.5909
3554	40.0123		698	10.6176
3746	40.6228		699	10.6625
3818	40.9342		708	10.7143
3907	41.125		714	10.8028
4013	41.984		715	10.8269
4227	44.0682		718	10.8364
4490	44.209		718	10.8571
4548	44.4528		719	10.9
4615	44.5372		721	10.9048
4631	44.6667		724	10.9298
4751	44.9024		729	11.046
4780	46.1087		733	11.1282
5012	46.2821		737	11.1899
5248	48.2895		740	11.2358
5389	50.163		742	11.4889
5593	53.6471		750	11.6
7340	54.1923		753	11.6234
10906	58.0106		756	11.6441
0	0		757	11.8696
0	0		760	11.878
0	0		761	12
0	0		762	12.1899
0	0		762	12.3913
0	0		766	12.5443
0	0		767	12.6122
0	0		768	12.6477
0	0		773	12.7
0	0		780	12.7439
0	0		781	12.75
2	0.0253165		782	12.7586
3	0.0810811		785	12.7627
4	0.230769		786	12.7848
7	0.254902		795	12.8966
8	0.310345		804	13.0175
9	0.433333		810	13.0833
9	0.44186		810	13.1522
13	0.444444		815	13.2268
13	0.5		821	13.2917
16	0.515152		824	13.566
17	0.647059		826	13.6019
19	0.648649		834	13.7722
23	0.661017		836	13.8421
31	0.670732		846	13.9595
33	0.688889		848	13.98
35	0.693333		848	14.0096
38	0.7		853	14.0278
39	0.8		853	14.0814
40	0.830508		857	14.0909
47	0.844444		861	14.1042
48	0.868852		863	14.2595
49	0.916667		866	14.2747
52	1.16129		870	14.2857
52	1.16667		870	14.3827
53	1.18333		878	14.4359
54	1.2069		881	14.4409
55	1.3		884	14.4444
56	1.31034		884	14.4912
59	1.35185		888	14.5152
66	1.35593		890	14.5536
66	1.43478		895	14.6344
68	1.47826		899	14.7273
71	1.48148		910	15
71	1.51515		911	15.1154
72	1.61458		920	15.1375
73	1.65		921	15.1667
77	2		932	15.2
78	2.02857		935	15.2917
79	2.11321		961	15.3036
80	2.15873		963	15.5672
86	2.19444		965	15.5714
87	2.29091		974	15.5957
87	2.33333		976	15.614
91	2.33333		976	15.6327
91	2.45455		989	15.7
96	2.58974		989	15.7037
98	2.6		991	15.7536
100	2.66667		992	15.9518
101	2.81132		994	16.0323
102	2.89474		998	16.1404
105	2.9		1001	16.2857
106	2.9375		1009	16.3281
106	3.08		1010	16.3537
112	3.12		1011	16.6977
112	3.18519		1013	16.7778
114	3.20755		1016	16.8163
114	3.24324		1017	16.8476
118	3.26562		1021	16.8704
119	3.28571		1023	16.9167
120	3.3		1024	16.9342
124	3.33735		1024	16.9519
125	3.35294		1028	17
126	3.50877		1030	17.0167
130	3.53333		1033	17.2895
132	3.5814		1043	17.4
135	3.64286		1045	17.4286
136	3.65517		1052	17.5802
143	3.66667		1053	17.6622
148	3.66667		1055	17.6923
149	3.68		1056	17.7115
150	3.69492		1063	17.7121
151	3.75		1079	17.7228
154	3.86207		1081	17.9508
154	4.03226		1085	17.98
154	4.0625		1086	18.027
155	4.13333		1087	18.0408
164	4.16667		1088	18.0973
165	4.19444		1095	18.1571
170	4.33333		1095	18.1739
172	4.37037		1098	18.3387
175	4.40741		1101	18.5156
175	4.43243		1111	18.7222
175	4.64103		1113	18.8305
178	4.64865		1123	18.8936
181	4.86111		1125	18.9444
183	4.92453		1126	19.037
184	4.93478		1136	19.0741
185	4.94444		1137	19.1146
189	4.95161		1140	19.3333
190	5		1142	19.3636
193	5.10811		1145	19.3929
197	5.27778		1145	19.4038
200	5.34146		1158	19.4571
203	5.53448		1165	19.4902
209	5.53659		1169	19.5
218	5.57895		1185	19.5476
219	5.67647		1191	19.6136
227	5.76389		1206	19.8627
227	5.83333		1208	19.9298
228	5.98361		1211	19.9516
236	6.075		1211	20
242	6.1		1217	20.0526
243	6.13043		1218	20.0536
248	6.15152		1218	20.1413
261	6.28378		1226	20.3626
267	6.29508		1228	20.4286
270	6.43478		1231	20.4884
277	6.54412		1235	20.5696
281	6.55556		1236	20.766
282	6.70833		1237	20.8333
285	6.71429		1256	21
294	6.7234		1271	21.1
302	6.75		1274	21.313
305	7.04444		1275	21.7872
307	7.09302		1278	21.9474
309	7.10526		1282	22.0319
316	7.18605		1283	22.0328
317	7.19048		1287	22.0444
318	7.35484		1299	22.1458
320	7.37681		1299	22.1778
321	7.39474		1302	22.2787
329	7.6		1307	22.3158
332	7.94545		1312	22.3431
333	7.95349		1324	22.3966
333	7.96		1334	22.4545
342	8.09804		1341	22.5
346	8.13793		1343	22.6
365	8.3125		1344	22.7049
[truncated: 614 more rows]

## Sheet: Figure 6g SK3
WT			3xTg
sum_intensity	mean_intensity		sum_intensity	mean_intensity
0	0		0	0
37	5		0	0
45	8		21	5.25
80	12.3333		407	20.35
144	19.3077		509	24.8235
218	20		541	26.6754
264	21.8872		1266	28
424	24.2297		1389	43.3143
705	24.32		1516	44.6545
1054	28.8		1547	49.3516
1059	29.1286		1801	54.1
1345	29.375		1876	55.6867
1351	29.9796		2456	57.1111
1400	31.1176		2643	58.3725
1469	35.0397		2693	60.466
1499	37.8378		2827	60.6212
1593	41.1525		2913	61.7071
1613	42.1228		2977	66.75
1658	42.8316		3041	67.5063
1730	43.2		3471	70.2759
1757	43.4043		3554	70.2794
1793	43.6316		3640	73.6867
1984	43.8571		3944	78.1552
2034	44.3194		3985	82.1835
2039	44.6163		4001	83.1522
2040	46.2222		4059	84.0217
2109	46.4783		4076	85.6901
2116	46.8636		4123	86.3617
2138	47.9091		4440	86.8125
2143	48.4844		4491	87.7679
2157	50.8475		4575	88.01
2193	53.8632		4622	89.75
2205	55.1607		4626	90.1078
2264	55.5185		4779	90.5682
2330	55.8462		4900	91.6222
2370	56.2308		4915	91.9104
2428	57.4833		5024	94.0092
2432	57.8049		5073	95.6562
2456	58.1143		5098	96.6818
2588	59.0185		5190	98.082
2702	60.1212		5229	98.9626
2808	60.1774		5333	99.7407
2855	61.4091		5426	106.536
2911	63.1184		5449	107.833
2912	63.8305		5468	108.125
2947	64.0741		5495	108.29
2960	64.3448		5527	108.487
2993	64.3636		5638	108.731
3000	65.0652		5722	108.889
3069	65.4123		5734	111.033
3089	65.7755		5802	116.34
3093	68.0654		5821	116.52
3103	68.8939		5844	116.842
3127	69.2609		5891	118.261
3187	69.4889		5909	120.067
3191	70.0755		5919	120.136
3192	70.4474		5983	120.482
3208	70.6061		6084	122.822
3223	70.9333		6109	123.851
3223	71.6154		6116	123.976
3250	71.7059		6122	126.707
3272	71.8889		6158	127.25
3284	72.2222		6166	127.45
3411	72.5522		6206	127.807
3449	72.6667		6228	127.952
3478	73.5		6249	127.97
3491	74.283		6381	128.712
3535	74.4444		6401	128.917
3639	75.2222		6498	130.245
3714	75.4667		6613	131.467
3724	75.4808		6646	133.118
3731	76.5333		6667	134.631
3732	76.7451		6677	135.375
3746	78.2439		6696	135.784
3766	79.7931		6700	136.524
3837	80.1		6714	136.812
3839	82.9615		6773	137.843
3867	83.119		6934	142.083
3914	83.6753		6994	143.935
3925	83.88		7030	144.075
3937	84.0625		7076	144.418
3975	84.6279		7189	144.58
4009	85.0615		7229	144.935
4069	86.0566		7285	145.565
4075	88.4124		7351	146.648
4235	88.4324		7353	146.793
4308	88.4615		7364	147.704
4356	89.2		7396	148.596
4415	89.2791		7465	148.917
4427	89.9302		7495	150.258
4437	90.2969		7501	150.459
4489	90.3469		7514	151.75
4528	92.1892		7552	152.79
4535	92.679		7594	153.194
4547	93		7622	153.744
4561	93.0263		7650	156.895
4608	93.3333		7730	158.208
4621	93.8318		7765	158.455
4665	96.0843		7924	158.474
4690	97.7119		7933	158.508
4726	97.7789		8046	159.024
4739	97.8939		8062	160.231
4756	98.6667		8071	160.297
4773	99.375		8127	161.6
4797	100.812		8245	162.365
4802	101.119		8320	162.697
4806	102.053		8470	162.964
4861	102.104		8508	163.386
4876	103.478		8533	164.358
4894	103.868		8574	164.424
4901	105.394		8575	165.121
4951	105.9		8756	165.153
5110	105.935		8801	165.303
5117	105.981		8882	165.679
5126	106.023		8924	166.939
5162	106.633		8935	168
5213	107.15		8943	168.033
5227	107.81		8958	168.796
5248	108.581		9033	168.828
5278	108.859		9066	169.238
5354	109.46		9108	171.902
5452	110.188		9126	172.556
5473	110.386		9191	173.679
5496	110.4		9205	174.237
5505	111.217		9278	174.404
5511	111.361		9316	175.12
5520	112.583		9330	176.316
5529	113.368		9334	176.506
5572	113.602		9396	179.027
5614	113.814		9473	181.179
5672	115.2		9499	181.312
5685	115.268		9503	181.806
5750	115.465		9579	182.474
5765	116.273		9590	182.886
5779	117.289		9676	183.432
5794	118.014		9679	183.475
5812	119.273		9692	183.516
5872	119.755		9738	183.536
5908	121		9779	183.839
5961	121.359		9790	184.853
6021	121.949		9825	184.889
6056	124.452		9926	187.4
6151	124.867		9930	187.936
6220	125.093		9941	188.061
6240	125.269		9957	188.19
6258	126.196		9964	188.5
6328	127.582		10004	188.938
6344	127.652		10046	189.412
6347	128.361		10091	191.366
6351	128.395		10125	191.41
6363	129.096		10241	194.947
6395	129.156		10245	195.49
6443	129.622		10247	196.25
6461	130.277		10250	196.367
6574	130.688		10270	197.019
6577	131.596		10278	198.22
6690	132.583		10295	198.737
6715	132.703		10303	199.013
6720	134.049		10307	199.192
6775	134.308		10407	199.661
6942	136.055		10412	200.443
6961	137.104		10414	200.51
7052	137.57		10416	201.357
7063	138.065		10437	201.684
7140	138.109		10438	201.82
7199	138.194		10461	202.171
7209	138.618		10477	202.687
7210	138.786		10486	203.889
7243	139.273		10504	204.556
7432	139.617		10572	205.408
7435	139.936		10589	206.148
7457	139.965		10688	206.534
7457	141.157		10689	207.537
7468	141.333		10728	208.405
7483	141.4		10730	208.519
7501	143.129		10805	208.738
7507	143.197		10981	209.78
7565	143.671		10986	210.173
7654	143.818		11004	211.036
7712	144.092		11028	211.393
7713	144.182		11058	212.145
7736	144.19		11134	214.162
7760	144.284		11154	215.089
7765	145.053		11155	215.314
7772	145.784		11260	215.333
7788	146.5		11309	216.145
7886	146.632		11315	216.582
7898	147.521		11322	216.87
7961	147.644		11378	217.091
7975	147.698		11391	217.459
7975	148.042		11493	218.122
7990	148.333		11555	218.274
8044	148.564		11560	218.782
8092	148.571		11587	219.244
8143	149.633		11641	220.273
8182	151.62		11669	220.682
8184	153.297		11698	220.75
8216	153.365		11743	221.554
8237	154.385		11794	222.085
8311	155.746		11845	222.143
8373	156.196		11849	222.206
8392	156.45		11856	222.264
8453	156.524		11857	222.304
8453	156.716		11862	223.478
8467	156.731		11892	224.176
8468	156.878		11932	225.857
8476	157.157		11935	226.613
8493	157.303		11936	227.51
8535	158.404		11940	227.7
8538	158.435		11964	228.804
8568	159.197		11979	228.833
8576	159.555		11992	229.276
8617	159.688		12033	229.526
8711	160.187		12171	229.564
8722	160.4		12223	231.093
8723	160.615		12227	231.356
8747	163.576		12274	231.624
8789	163.864		12304	232.831
8796	164.176		12357	233.225
8839	164.778		12377	233.54
8842	165.212		12386	233.857
8939	165.659		12391	233.96
8971	166.458		12407	234.551
9065	166.647		12407	234.556
9086	166.708		12449	235.673
9089	167.492		12497	235.798
9097	167.522		12537	236.19
9105	167.949		12575	236.46
9116	168.44		12582	236.627
9164	168.696		12640	236.748
9184	168.857		12666	237.194
9189	170.699		12738	237.357
9218	171.016		12776	237.869
9222	171.057		12841	237.924
9278	171.133		12876	237.966
9289	171.491		12958	238.512
9382	171.615		12962	238.596
9383	172.067		12996	238.812
9446	172.268		13022	239.41
9451	172.94		13040	239.653
9486	173.621		13049	241.566
9522	173.767		13090	242.016
9583	174.4		13096	242.16
9592	174.508		13111	242.233
9594	175.096		13129	243.308
9597	175.324		13134	244.853
9608	175.689		13136	245
9617	175.947		13153	245.883
9651	176.328		13228	246.575
9690	176.508		13248	246.709
9704	177.136		13298	247.018
9711	177.603		13337	247.489
9714	178.621		13379	248.15
9752	178.78		13493	249.071
9756	179.42		13533	249.603
9758	180.234		13587	251.202
9832	180.674		13591	251.5
9882	180.716		13593	251.938
9909	181		13606	252.424
9919	181.492		13765	252.8
9930	181.66		13784	253.562
10016	181.667		13817	253.771
10025	182.917		13843	253.963
10040	183.071		13864	254.179
10057	183.387		13905	254.288
10063	183.685		14038	254.529
10218	184.342		14064	254.561
10227	184.359		14080	254.991
10245	185.596		14107	255.034
10262	187.538		14199	255.298
10289	188.156		14232	255.87
10325	188.392		14247	256.175
10339	188.636		14259	256.889
10372	188.854		14270	257.078
10381	190.326		14327	257.179
10382	190.333		14337	257.726
10397	190.861		14402	259.103
10414	191.217		14455	259.595
10428	191.727		14463	260.091
10437	192.114		14510	260.284
10440	192.537		14511	260.873
10451	193.141		14541	261.267
10464	193.526		14552	261.398
10464	193.807		14602	261.404
10485	194		14611	261.633
10487	194.078		14673	261.659
10531	194.139		14680	261.707
10535	194.232		14719	264.121
10537	194.81		14726	264.267
10557	195.12		14759	264.286
10603	195.591		14788	264.52
10641	196.303		14844	265.224
10650	196.339		14906	265.717
10659	196.467		14933	266.987
10665	196.975		14964	267.341
10678	197.15		14973	267.416
10717	197.492		15011	267.745
10724	197.522		15126	268.641
10763	197.75		15134	269.118
10767	197.837		15148	269.262
10769	198.177		15247	269.297
10777	198.491		15276	269.522
10791	198.553		15310	270.789
10879	198.616		15348	271.378
10929	199.118		15498	271.68
10932	199.275		15523	271.714
11001	199.638		15541	271.855
11043	199.747		15553	272.03
11096	200.456		15560	272.038
11105	200.478		15611	272.35
11165	200.522		15676	274
11178	201.947		15698	274.37
11180	202.432		15698	274.377
11189	202.56		15703	274.423
11216	202.968		15737	274.701
11232	203.214		15897	275.1
11261	203.385		15904	275.465
11309	203.607		15912	275.702
11314	203.611		15933	276.054
11316	203.644		16020	276.405
11343	203.765		16041	276.429
11361	204.408		16068	277.029
11405	204.452		16105	277.568
11412	204.683		16107	277.711
11429	204.928		16204	277.913
11453	205.167		16204	278.539
11459	205.826		16229	279.6
11485	206.171		16248	279.758
11493	207.291		16267	281.245
11559	207.657		16339	281.29
11587	208.362		16474	282.329
11610	208.805		16478	282.688
11625	208.824		16496	283.495
11640	209.088		16550	283.674
11650	209.663		16577	284.034
11694	210.483		16627	284.932
11749	210.978		16628	285.811
11820	211.684		16699	286.973
11873	212.103		16737	287.398
11897	213.057		16835	287.672
11901	213.284		16886	289.675
11922	215.435		16940	290.658
11954	215.82		17024	291.025
11978	216.096		17030	291.273
11990	216.556		17042	291.424
12058	217.053		17134	291.426
12084	217.205		17187	291.667
12085	217.243		17199	291.841
12103	217.534		17232	291.911
12167	217.828		17332	292.059
12180	218.815		17344	292.315
12334	219		17359	293.553
12372	219.247		17406	294.22
12421	219.645		17432	294.547
12425	220.188		17500	295.494
12431	220.431		17506	295.536
12442	221.05		17592	295.97
12483	221.606		17605	295.991
12536	221.622		17622	296.425
12599	221.627		17624	296.453
12611	221.653		17738	296.708
12617	222.037		17751	296.845
12643	223.429		17810	296.949
12694	223.455		17818	297.794
12790	223.56		17852	297.882
12808	223.6		17905	299.174
12864	223.778		17906	299.234
12878	224.143		17916	300.909
12909	224.229		17916	300.941
12954	224.548		17918	301.462
13078	224.864		17958	302.098
13084	225.353		17978	303.899
13097	225.674		18018	304
13104	226.891		18117	305.043
13147	227.104		18145	305.4
13203	227.457		18164	305.712
13234	228.152		18221	305.938
13249	228.382		18268	306
13357	228.822		18289	306
13359	229.718		18293	306.566
13378	230.054		18327	306.911
13402	230.148		18359	307.1
13405	230.37		18373	307.812
13426	230.939		18376	308.179
13435	230.985		18404	308.694
13457	231.098		18406	309.227
13483	232.12		18464	310.262
13521	232.244		18473	310.424
13540	233.231		18496	310.854
13582	233.325		18520	311.14
13614	233.437		18522	311.191
13618	233.735		18563	311.436
13631	233.765		18564	311.686
13774	233.85		18597	313.791
13836	234.306		18608	313.949
13851	234.567		18635	314.551
13856	235.762		18659	315.776
13878	236.206		18660	316.271
13929	236.61		18723	316.5
13978	236.829		18732	316.562
14018	237		18814	316.718
14031	237.185		18929	317.025
14037	237.433		18933	317.31
14069	238		18972	317.548
14076	238.319		19031	317.61
14080	238.986		19176	317.637
14097	240.425		19207	318.686
14101	240.591		19226	319.714
14149	241.227		19259	319.732
14165	241.253		19274	320.135
14168	241.457		19292	320.828
14174	242.057		19346	320.892
14218	242.386		19350	321.478
14224	242.584		19407	321.681
14246	242.981		19410	322.509
14328	243.382		19413	322.745
14328	244.139		19453	323.01
14333	245.322		19576	323.118
14370	245.386		19587	323.664
14371	245.833		19615	324
14448	245.865		19615	324.338
14499	247.389		19688	324.61
14525	247.742		19725	324.63
14527	247.938		19737	324.952
14569	248.432		19830	325.087
14602	248.753		19936	326.079
14631	248.774		20013	326.808
14634	249.113		20047	326.835
14646	249.6		20082	326.845
14648	250.136		20130	326.925
14660	250.244		20142	327.245
14694	250.321		20211	327.337
14697	250.469		20226	327.43
14720	250.625		20256	327.661
14743	250.833		20260	327.913
14837	251.368		20289	328.505
14841	251.943		20315	328.595
14881	252.307		20317	329.815
14882	252.524		20350	330.794
14886	252.694		20382	331.25
14911	252.875		20392	332.172
14981	253.222		20423	332.194
15036	253.6		20428	333.151
15049	254.788		20472	333.916
15063	255.27		20537	334.5
15077	255.81		20553	334.867
15132	255.943		20558	335.281
15144	256		20596	335.615
15146	256.175		20610	338.15
15195	256.222		20642	338.759
15216	256.843		20643	338.8
15385	257.1		20673	338.842
15450	257.208		20858	339.524
15476	257.367		20891	339.6
15518	258.02		20922	340.914
15617	258.058		20949	341.032
15652	258.333		20965	341.233
15667	258.831		20986	342
15672	258.909		21075	342.116
15690	259.49		21100	342.475
15716	259.765		21139	342.654
15734	259.948		21152	343.489
15783	260		21157	344.5
15788	260.027		21161	344.7
15864	261.014		21169	344.762
15868	261.087		21204	344.941
15879	261.192		21233	345.129
15909	261.462		21276	346.317
15959	261.675		21278	346.396
15983	261.986		21285	346.638
15985	262		21348	346.847
16013	262.048		21390	348.768
16082	262.13		21398	348.849
16097	262.175		21456	349.181
16116	262.393		21458	349.7
16205	262.429		21600	349.716
16247	263.267		21644	350.21
16294	263.468		21695	351.059
16310	263.5		21696	351.543
16351	263.74		21717	352.953
16434	263.754		21777	352.979
16435	264.184		21788	353.029
16550	264.303		21806	353.205
16578	264.318		21811	353.883
16593	264.373		21815	354.5
16618	264.466		21818	355.542
16621	264.849		21836	356.065
16622	265.032		21893	356.467
16655	265.073		21978	356.608
16679	265.459		21999	356.648
16737	265.611		22024	356.696
16737	265.843		22141	356.85
16752	266.397		22144	357.067
16824	266.417		22224	357.19
16894	266.765		22234	357.889
16916	266.898		22248	358.32
16942	267		22355	358.512
16961	267.429		22367	358.913
17053	267.591		22413	359.293
17055	268.903		22431	360.198
17084	269.53		22433	360.265
17109	269.609		22591	360.442
17122	269.856		22601	361.032
17130	270.683		22615	361.094
17140	271		22618	361.86
17144	271.259		22626	362.044
17168	271.341		22649	362.237
17174	271.397		22655	362.464
17177	272.343		22713	362.915
17215	272.475		22729	363.556
17255	272.519		22751	364.466
17261	272.565		22845	364.762
17409	273.087		22899	364.873
17417	273.118		22908	365.978
17428	273.358		22916	366.49
17470	273.487		22951	366.936
17471	273.636		22960	367.118
17606	273.742		22962	367.509
17646	273.767		22984	367.628
17649	274.416		22987	367.792
17661	274.512		23028	367.892
17685	274.631		23138	368.12
17730	274.646		23205	368.273
17746	275.068		23216	368.975
17746	276.163		23354	369.566
17752	276.34		23356	371.1
17763	276.356		23526	371.341
17789	276.457		23562	371.853
17791	276.892		23606	371.917
17812	277.098		23762	372.295
17814	277.174		23772	373.07
17827	277.245		23777	373.695
17852	277.302		23789	374.05
17945	277.367		23806	374.409
17979	278.444		23994	374.431
18024	278.743		24006	375.537
18060	279.086		24008	376.393
18060	279.202		24061	376.787
18067	280.579		24077	376.821
18085	280.58		24092	377.212
18094	280.831		24117	377.419
18115	280.919		24188	377.909
18121	280.955		24272	378.041
18162	281.246		24320	378.101
18177	281.283		24368	378.391
18190	281.688		24541	378.462
18201	281.853		24583	378.667
18271	282.5		24600	379
18276	282.533		24615	379.333
18281	282.548		24618	379.452
18312	283.357		24704	380.276
18312	283.536		24711	380.41
18315	283.625		24725	380.53
18333	283.945		24727	380.605
18368	284.298		24730	381.286
18421	284.622		24735	382.175
18424	284.7		24740	382.226
18502	284.986		24758	382.649
18521	285.056		24802	382.848
18523	285.484		24821	383.385
18543	285.5		24836	384.037
18601	285.547		24869	384.528
18660	285.588		24906	384.769
18706	285.62		24973	385.333
18716	285.804		25010	385.512
18923	285.893		25045	388.241
18936	286.421		25072	388.622
18982	286.685		25082	388.875
19032	286.882		25115	389.06
19064	287.055		25141	389.235
19121	287.149		25158	389.363
19124	287.867		25161	389.731
19165	288.24		25301	390.018
19238	288.241		25301	390.137
19242	288.271		25312	390.476
19308	288.286		25352	391.192
19352	288.509		25357	392.404
19360	289.094		25393	392.43
19361	290.821		25393	392.75
19366	291		25396	393.211
19371	291.231		25418	393.344
19417	291.655		25447	393.866
19430	291.882		25448	393.945
19478	291.957		25465	394.073
19485	292.745		25562	394.354
19558	292.874		25571	394.442
19573	293.34		25580	394.474
19621	293.725		25686	394.811
19664	293.94		25700	394.979
19851	294.964		25708	397.065
19878	295.158		25767	397.385
19888	295.767		25841	398.756
19932	296.234		25867	399.14
19938	296.581		25994	399.6
19946	297.073		26016	402.649
19976	297.28		26029	402.792
20030	297.327		26112	403.492
20032	297.411		26137	404.323
20058	297.486		26144	404.323
20123	297.538		26154	404.743
20125	297.659		26160	405.589
20164	297.741		26166	405.731
20196	298.621		26176	405.746
20230	298.738		26208	405.774
20256	298.742		26240	407.952
20258	298.758		26281	408.042
20278	298.985		26281	408.176
20284	299.42		26291	408.356
20317	299.718		26353	409.754
20318	300		26353	410.173
20326	300.286		26374	410.281
20394	300.434		26468	410.903
20473	300.471		26469	411.016
20504	300.932		26481	411.135
20530	301		26547	411.767
20558	301.574		26566	412.25
20566	301.741		26609	412.973
20594	301.792		26618	413.043
20626	301.984		26702	414.571
20627	302.095		26710	415.426
20674	302.122		26894	416.636
20709	302.303		27009	417.429
20728	302.879		27048	417.457
20785	302.941		27160	417.697
20818	302.95		27162	418.279
20824	303.195		27203	418.537
20851	303.203		27224	419.122
20887	303.253		27359	420.227
20921	303.623		27417	420.471
20933	303.817		27424	420.615
20934	303.857		27445	420.844
20962	303.992		27520	423.537
20969	304.381		27524	425.193
20984	304.582		27604	426.518
21035	304.775		27608	426.721
21127	304.957		27735	426.919
21130	305.071		27754	427.872
21165	305.784		27784	428.4
21169	305.86		27831	428.432
21224	306.03		27995	428.437
21228	306.418		28049	428.484
21253	306.525		28324	429.623
21267	306.743		28367	430.232
21280	306.75		28403	430.293
21284	307.146		28418	430.544
21301	307.267		28437	430.8
21301	307.323		28479	431.273
21354	307.411		28480	431.357
21374	307.7		28485	431.773
21393	307.755		28519	432.091
21395	308.206		28557	432.707
21533	308.887		28564	433.02
21590	309.12		28598	433.103
21591	309.243		28599	433.191
21609	309.763		28615	433.407
21624	310.102		28621	434.173
21639	310.214		28655	436.235
21687	310.514		28758	436.457
21717	311.116		28763	437.465
21736	311.25		28827	437.863
21736	311.4		28895	438.333
21779	311.662		28905	440.576
21854	312.644		28984	440.6
21859	313.039		29017	440.733
21905	313.303		29019	440.933
21919	313.387		29037	441
21931	313.693		29086	443.087
22044	314.651		29087	443.792
22093	314.802		29109	443.877
22115	314.975		29149	444.007
22149	315.627		29182	444.216
22200	315.731		29273	444.418
22266	316.058		29398	444.909
22312	316.367		29457	445.61
22396	318.071		29462	446.03
22449	319.122		29548	446.844
22474	319.274		29644	447.648
22510	319.474		29660	447.725
22564	319.526		29686	448.233
22635	319.685		29742	448.311
22644	319.931		29767	448.739
22713	319.986		29794	448.887
22719	320.857		29794	449.045
22744	321.179		29824	449.279
22810	321.203		29828	449.636
22876	321.441		29870	450.756
22884	321.483		29904	451.424
22984	321.771		30001	451.82
22996	322.764		30027	451.842
23075	323.486		30059	451.979
23088	324.13		30079	452.576
23122	324.358		30112	452.591
23151	324.471		30190	453.446
23168	324.896		30208	456.286
23260	325.188		30329	456.377
23266	326.373		30419	456.819
23397	327		30420	457.776
23440	327.013		30424	458.575
23471	327.15		30551	458.696
23475	327.457		30640	458.74
23527	327.681		30710	459.892
23544	327.698		30732	460.595
23660	328.143		30733	460.944
23698	328.175		30735	461.532
23757	328.695		30763	461.745
23791	329.643		30775	463.475
23924	330.17		30893	463.714
23928	330.577		30973	464.42
23956	330.828		30977	464.95
24045	330.902		31023	465.737
24050	331.255		31034	465.809
24097	331.654		31107	466
24117	331.847		31135	466.177
24129	331.931		31166	466.509
24169	332.2		31222	466.792
24236	332.256		31294	467.114
24280	332.47		31332	467.25
24284	332.525		31348	468.064
24287	332.531		31349	468.084
24351	333.082		31412	468.31
24426	333.247		31490	468.87
24435	334.337		31589	468.949
24435	334.604		31592	469
24478	334.907		31601	469.129
24482	334.982		31622	471.303
24503	335.706		31655	471.854
24506	335.987		31722	472.446
24521	336.216		32004	472.8
24616	336.243		32018	474.99
24692	337.357		32028	475.321
24710	337.509		32035	475.54
24752	337.659		32084	476.581
24844	337.829		32123	477.021
24865	337.914		32243	477.225
24872	338.257		32272	477.31
24880	339.25		32297	478.839
24882	339.404		32405	480.132
24982	339.903		32443	480.175
25017	340.68		32537	480.25
25094	341.433		32563	481.704
25124	341.533		32584	481.941
25127	341.571		32645	481.983
25180	341.691		32667	482.292
25199	341.722		32727	483.015
25268	341.763		32742	483.556
25416	342.147		32825	483.95
25454	345.2		32881	485.817
25457	345.253		32885	486.064
25540	345.494		32946	486.367
25551	345.974		33055	486.737
25574	346.071		33061	487.538
25613	346.333		33079	488
25632	346.453		33180	488.097
25657	346.531		33200	488.122
25660	347.031		33348	488.183
25681	347.216		33447	490.395
25715	347.45		33476	490.405
25763	347.647		33488	492.38
25764	348.242		33665	492.643
25861	348.424		33710	493
25883	349.071		33718	493.633
25890	349.163		33749	494.918
25899	349.33		33960	495.042
25916	349.518		34079	495.095
26013	349.607		34105	495.684
26015	350.488		34123	496.898
26058	350.583		34172	497.804
26061	351.171		34271	498.12
26085	351.706		34293	498.448
26116	351.795		34298	498.618
26148	351.863		34340	498.689
26277	352.462		34387	499.72
26323	352.525		34388	500.889
26347	352.664		34475	503.647
26349	352.878		34590	503.821
26375	353		34661	506.24
26469	354.838		34719	506.901
26482	354.872		34959	507.143
26550	355.031		34961	507.43
26582	355.377		35016	508.676
26588	356.406		35029	509.268
26617	356.713		35079	509.3
26650	357.156		35143	509.814
26804	357.35		35150	511.101
26819	357.608		35219	511.943
26838	358.262		35326	513.239
26839	358.725		35395	514
26874	358.931		35432	516.817
26905	359.181		35533	518.724
26953	359.421		35576	519.232
26999	359.657		35604	519.395
27112	359.989		35644	521.943
27127	361.961		35713	522.161
27175	361.977		35727	523.602
27182	362.765		35827	523.696
27210	363.807		35836	524.46
27250	365.2		35948	524.565
27429	365.441		35972	524.656
27512	365.487		35990	526.377
27518	365.697		36135	526.571
27535	366.38		36320	526.844
27574	366.66		36520	527
27641	366.797		36574	527.246
27671	366.899		36605	527.712
27676	367.049		36668	527.788
27685	367.316		36699	527.88
27688	367.509		36766	527.902
27702	367.625		36797	528.03
27777	368.296		36850	528.281
27780	369.681		36857	529.739
27796	369.849		36914	529.965
27823	370.809		36962	531.95
27847	371.119		36979	532.088
27916	371.711		37048	532.407
28069	371.831		37196	532.93
28078	372.569		37327	535.383
28106	372.836		37417	535.51
28162	373.403		37516	535.512
28210	374.431		37622	538.115
28212	374.656		37680	538.245
28251	374.938		37681	539.378
28287	374.975		37819	540.061
28347	375.316		37831	540.73
28369	375.553		37832	541.333
28382	375.978		37835	541.922
28415	377.293		37902	542.233
28445	378.043		38117	542.909
28470	378.472		38224	543.237
28542	379.518		38293	545.102
28588	379.717		38420	547.545
28630	379.769		38501	547.754
28718	379.81		38575	547.917
28936	380.548		38590	548.29
28983	380.667		38851	550.736
28985	381.136		38911	550.952
29092	381.255		38950	551.071
29258	381.357		39010	551.911
29304	381.75		39050	552.565
29363	381.817		39058	553.929
29413	383		39091	554.354
29447	384.432		39159	554.365
29622	385.17		39172	555.914
29661	385.192		39249	557.378
29715	385.783		39423	558.333
29743	386.357		39653	560.288
29750	386.552		39691	560.983
29756	386.768		39790	561.619
29868	387.188		39913	562.244
29895	387.982		39914	563.347
29985	389.212		39950	564.123
29995	389.803		39969	564.679
30058	389.962		40014	565.631
30062	390.987		40027	568.421
30373	391.439		40094	568.828
30414	391.447		40146	572.054
30430	391.931		40377	572.333
30449	392.295		40649	573.422
30752	394.425		40821	574.598
30802	394.962		40851	576.242
30814	395.327		40869	576.759
30825	395.563		40965	577.513
30857	395.731		41022	578.041
30890	396.578		41198	578.449
31075	396.897		41421	579.108
31096	396.966		41542	579.806
31115	398.467		41588	580.38
31137	399.377		41728	580.664
31207	399.519		42345	582.946
31266	400.827		42379	583.857
31391	403.115		42457	584.65
31421	403.17		42498	585.053
31426	404.898		42641	588.091
31509	404.969		42819	588.581
31554	405.082		42854	588.69
31715	405.338		42888	588.765
31756	405.592		42941	590.073
31875	406.034		43137	591.149
31960	406.556		43520	593.282
32024	406.635		43556	593.541
32208	408.841		43639	593.881
32908	409.151		43682	595.545
32911	409.237		43724	595.941
32913	409.935		43812	597.024
33147	410.59		43819	603.085
33223	410.841		43912	603.636
33247	413.409		44053	605.507
33752	414.592		44070	605.591
33839	414.714		44096	606.093
33857	414.88		44208	606.64
33895	414.889		44296	608.667
34180	415.896		44512	611.098
34332	416.014		44642	611.979
34414	416.1		44753	612.4
34438	416.128		44896	612.676
34445	416.793		44990	613.96
34590	417.831		45148	615.262
34680	419.359		45295	617.783
34744	419.47		45338	619.206
34836	420.061		45371	622.589
34933	422.566		45413	622.935
34939	422.699		45449	623.902
34943	423.09		45498	626.28
35005	423.595		45857	626.782
35006	424.036		45918	626.96
35044	424.104		46201	629.091
35479	425.889		46202	629.357
35487	426.02		46271	631.064
35509	426.784		46280	631.594
35692	427.211		46349	634.821
35972	427.313		46474	636.2
36021	428.301		46530	637.238
36056	428.583		46621	637.732
36170	429.839		46823	638.696
36196	432.981		46971	640.295
36592	434.536		47430	640.529
36835	435.297		47521	642.756
36870	435.77		47569	646.542
36920	435.796		47871	647.25
37167	436.096		47926	650.732
37586	436.658		48140	654.84
37863	438.05		48153	655.967
37935	438.306		48346	656.449
37999	440.154		48386	656.5
38182	441.014		48419	657.279
38259	441.674		48440	659.036
38324	444.323		48561	659.477
38345	444.703		48565	661.58
38499	446.634		48573	664.533
38541	447.29		48623	668.792
39125	447.771		48677	668.948
39281	448.959		48889	670.133
39387	452.5		49301	673.385
39441	452.706		49612	675.265
39585	453.815		49874	675.377
39655	455.292		49959	682.861
39851	455.41		49998	683.975
40974	457.294		50194	684.692
40981	458.577		50451	686.783
41012	459.2		50617	687.976
41114	459.422		50747	688.659
41459	460.754		50819	690.75
41550	461.574		50995	693.115
41559	462.333		51226	695.49
41925	464.413		51240	695.536
41943	464.453		52024	696.241
43194	466.347		52249	696.458
43532	466.695		52275	696.491
43766	470.659		52510	696.926
43965	480.264		52520	698.015
44597	481.5		53131	698.523
45863	483.05		53554	701.978
46653	488.765		53665	703.014
46763	489.056		53920	708.282
47101	489.345		53931	716.787
47692	493.708		54063	717.745
48261	494.8		54219	719.014
48272	495.56		54325	719.315
48513	496.452		54690	720.718
48687	498.511		54738	722.686
52104	502.074		54743	722.864
54885	506.762		54953	724.211
56312	507.338		55187	730.689
57697	508.194		55324	732.028
59237	511.84		55334	733.194
59490	512.796		55359	733.727
61726	515.462		56216	740.615
62622	538.763		56309	741.167
63844	543.459		56561	743.179
67618	555.165		56653	745.095
70299	562.474		56754	747.338
0	0		56904	749.904
0	0		56952	763.724
0	0		57297	765.22
68	4.85714		57788	769.219
104	5.84091		57806	770.628
153	6.12		58552	771.816
157	6.45455		58609	771.945
199	6.63333		59034	775.114
201	8.30769		59264	775.523
213	11.4615		59497	775.69
216	13.5		59579	779.82
257	13.7377		59693	793.073
317	15.8548		59723	797.044
416	17.7593		60109	798.962
447	18.9318		60204	801.723
461	20.3714		60407	805.427
697	21.2927		60602	806.419
709	23.1111		60786	807.293
833	23.8772		61245	808.132
838	25.3214		63654	813.735
959	26		63881	818.529
983	27.88		64219	843.537
1160	28.8919		64241	846.805
1182	29.6019		64263	853.167
1215	29.75		64686	856.84
1361	31.0968		65032	868.147
1426	33.5		65458	870.152
1428	35.1071		65615	870.224
1703	36.9375		70364	875.082
1746	39.25		70564	879.884
1751	40.661		77359	883.766
1857	42.0784		78830	884.247
1861	42.807		80633	886.077
1873	48.2679		80710	889.875
1928	48.7755		82112	895.795
1966	50.716		82235	897.92
1968	51.2241		82764	924.086
1999	51.5833		85025	933.091
2063	52.0278		87044	953.862
2066	53.0469		90863	956.527
2138	53.3913		91102	995.548
2146	54.4828		92586	1073.66
2272	56		0	0
2323	58.075		84	9.2
2385	59.3115		92	20
2390	60.3793		94	21.386
2399	60.5758		179	22.814
2436	60.8214		257	24.1277
2440	61.25		571	28.55
2456	62.2857		880	29.8243
2543	63.575		954	31.2162
2547	64.5625		959	35.125
2560	65.2295		981	39.7857
2564	65.7313		1219	42
2584	65.8571		1686	43.0645
2616	65.9524		1804	45.6176
2647	66.5484		1898	46.5263
2703	66.9863		2207	46.5362
2770	70.05		2254	47.7
2803	70.5426		2268	52.1268
2851	71.0357		2310	53.8033
2857	71.5769		2333	54.7273
2857	72.1875		2374	54.7529
2949	72.5		2659	55.4833
2955	73.2571		2670	55.5152
2968	74.4615		2691	57.4912
2971	75.6923		2792	58.131
2974	75.7333		3019	59.5682
3086	76.0755		3102	59.9375
3174	76.125		3151	60.1324
3185	77.44		3211	66.7391
3197	79.25		3240	73
3244	79.4048		3277	74.1261
3245	79.4898		3282	75.0238
3257	81.9167		3329	79.0833
3263	82.1613		3342	80.6548
3335	82.2414		3432	82.6786
3395	83.8113		3445	82.8083
3545	84.5238		3635	84.5
3546	85.3871		3664	85.9048
3695	85.5652		3701	86.1758
3757	85.7105		4089	86.2571
3771	87.3958		4291	86.8833
3781	88.0676		4354	89.5
3818	89.7414		4441	89.7333
3843	89.7857		4459	90.0645
3872	90.8636		4472	91.3662
3895	91.4565		4630	91.4426
3979	91.5333		4654	92.0588
3998	95.9595		4816	92.7188
4032	96.1461		4883	93.1899
4108	96.4963		4940	93.2727
4119	97.1		4945	93.4478
4195	97.2639		5151	93.8095
4203	98.2917		5213	93.9167
4207	98.701		5217	94
4270	101.048		5242	94.6522
4399	101.27		5263	96.0159
4404	101.406		5304	96.8049
4442	101.658		5310	98.6889
4542	101.667		5350	100.417
4559	101.991		5406	101.685
4620	102.036		5526	101.787
4677	102.731		5578	102.269
4718	103.364		5732	102.86
4736	103.804		5749	103.621
4740	104.069		5785	104.61
4794	106.894		5910	106.242
4833	107.443		5934	106.347
4840	107.475		6010	107.962
4845	107.667		6049	109.494
4855	108.073		6132	109.889
4920	108.254		6156	110.509
4976	108.267		6160	111.475
5024	109.082		6172	111.8
5043	109.086		6260	111.978
5114	110.706		6261	113.19
5157	111.471		6284	113.83
5176	111.492		6299	115.125
5205	113.433		6391	116.38
5221	113.55		6446	117.157
5277	113.654		6487	117.603
5309	115.357		6555	118.793
5313	115.857		6565	122.508
5325	117.266		6587	122.789
5339	117.406		6650	124.947
5361	119.296		6678	125.345
5424	119.983		6695	125.427
5428	120.825		6751	126.321
5477	120.928		6775	126.385
5506	121.448		6924	126.841
5549	121.981		6962	128.257
5624	122.356		6978	128.5
5684	122.865		6992	128.5
5685	122.878		7033	129.168
5742	123.182		7098	131.159
5764	123.917		7126	132.221
5813	124.069		7168	134.292
5854	124.48		7228	136.135
5878	124.732		7285	138.148
5972	125.065		7285	140.646
5975	125.13		7327	141.143
5978	125.746		7333	141.632
6021	126.077		7334	142.243
6036	127.506		7362	142.263
6054	127.907		7369	142.949
6141	128.311		7496	143.193
6224	128.894		7656	144.58
6237	129.238		7657	145.174
6248	129.591		7675	146.297
6254	129.917		7684	146.854
6285	130.333		7750	147.095
6309	131.154		7842	148.713
6389	131.481		7859	148.833
6442	131.556		7890	150.306
6465	133.014		7904	152.245
6503	133.022		7912	152.975
6508	133.476		7919	153.185
6517	134.088		7938	153.25
6526	134.351		7986	154
6551	134.44		7996	154.97
6561	135.036		7997	155.137
6622	135.362		8007	155.652
6630	136.018		8016	156.204
6631	136.109		8037	159.738
6647	136.123		8041	160.82
6654	136.128		8069	161.17
6679	136.2		8076	162.074
6757	136.688		8125	162.412
6766	137.171		8143	163.327
6793	137.395		8162	164.342
6810	137.469		8201	164.819
6820	138		8215	167
6820	139.667		8228	169.1
6822	140.59		8263	170
6837	141.079		8275	170.786
6855	141.75		8388	172.067
6883	142.078		8427	172.238
6922	142.262		8427	173.356
6959	142.345		8486	173.932
6974	142.43		8493	174.556
6978	143.26		8512	176.136
7003	143.622		8542	176.833
7044	143.952		8650	178.78
7101	144.1		8752	179.745
7110	144.532		8772	181.741
7236	145.18		8813	181.767
7247	145.753		8818	183.136
7268	146.95		8853	183.175
7304	148.125		8899	183.196
7361	148.98		8903	183.745
7365	149.783		8939	184.429
7372	150.682		8978	184.659
7419	152.235		9008	186.039
7421	152.288		9050	186.638
7472	153.088		9050	187.415
7481	153.704		9144	187.667
7486	155.206		9168	187.831
7493	155.326		9225	188
7493	155.364		9246	188.942
7494	156.442		9267	189
7513	156.771		9319	189.75
7525	157.318		9371	190.079
7528	157.711		9382	190.588
7567	158.264		9392	190.836
7574	158.72		9407	192.342
7598	158.886		9518	192.78
7600	159.113		9549	193.533
7658	159.419		9564	194.792
7740	159.95		9639	195.07
7759	160.659		9678	196.086
7786	160.837		9761	196.475
7795	160.88		9767	196.892
7807	161.182		9904	198.014
7851	161.195		9936	198.351
7919	161.405		9937	198.5
7956	161.909		9957	198.575
7973	162.186		10016	198.708
8044	162.232		10027	198.882
8114	162.321		10072	199.111
8130	163.765		10076	199.55
8181	164.328		10088	200.632
8195	165.31		10107	201.474
8256	165.973		10145	201.76
8332	166.107		10286	201.882
8352	166.283		10299	202.968
8376	166.345		10324	203.191
8393	166.577		10324	203.947
8418	166.959		10343	204.694
8426	167.257		10371	204.727
8433	167.516		10383	205.595
8488	168.63		10405	207.041
8515	168.766		10409	207.732
8525	169.583		10470	207.809
8542	169.661		10496	207.812
8556	169.757		10541	207.943
8557	169.795		10554	208.258
8579	170.598		10668	208.364
8598	171.186		10733	209.927
8636	171.966		10734	209.952
8648	172.345		10738	210.091
8662	173.406		10740	211.313
8677	173.487		10826	211.452
8727	174.513		10858	212.48
8813	174.682		10906	214.171
8845	175.015		10944	214.481
8880	175.757		11030	215.419
8904	176.418		11044	215.617
8927	177.198		11051	215.857
8933	177.625		11082	216.029
8987	177.679		11133	216.056
9015	177.877		11150	216.405
9039	178.059		11153	216.865
9093	178.116		11165	217.448
9119	178.348		11260	217.962
9149	178.574		11262	218.116
9245	178.723		11277	218.419
9264	179.341		11306	219.781
9311	179.629		11334	220.536
9313	181.205		11393	220.759
9339	181.509		11498	220.963
9349	181.558		11546	221.349
9388	182.244		11549	221.973
9396	182.688		11555	222.143
9412	183.344		11562	222.688
9453	183.403		11584	225.701
9531	184.303		11595	226.663
9554	185.088		11612	226.7
9572	185.099		11633	226.959
9574	185.696		11667	227.037
9597	186.359		11711	227.758
9605	187.325		11711	227.907
9620	187.739		11836	228.73
9707	187.849		11902	229
9751	189.541		11932	229.569
9775	189.902		11939	229.771
9776	190.807		11973	229.861
9780	190.901		11977	229.909
9790	190.984		12020	229.96
9813	191.1		12024	230.8
9818	192.073		12043	230.87
9843	192.83		12087	231.222
9950	192.875		12096	231.541
9960	192.968		12106	231.8
9974	193.016		12116	232.604
9996	194.021		12120	232.976
10011	194.207		12157	233.505
10053	194.423		12238	234.373
10073	195.273		12240	234.535
10083	195.294		12271	234.625
10099	195.519		12307	235.625
10131	195.797		12326	236.194
10306	196.044		12350	236.422
10336	196.281		12367	236.548
10375	196.367		12374	236.581
10383	196.778		12380	237.097
10392	196.909		12388	238.121
10396	197.203		12391	238.297
10403	197.495		12391	238.593
10406	197.758		12436	239.512
10422	198.117		12505	239.783
10458	198.462		12523	239.97
10467	199.243		12533	240.168
10469	199.477		12561	241.492
10519	202.364		12584	242
10547	202.667		12697	242.485
10549	203.8		12775	242.576
10564	205.278		12884	243.028
10577	205.836		12885	244.489
10579	205.939		12916	244.547
10595	206.102		12927	245.808
10601	206.562		12937	246.607
10628	206.571		13030	246.661
10632	207.148		13072	246.773
10683	207.22		13127	247.08
10695	208.138		13206	247.145
10700	208.267		13348	247.621
10721	208.644		13353	248.154
10731	208.706		13363	249.286
10742	208.747		13369	249.562
10801	208.757		13391	250.014
10840	209.209		13434	250.123
10895	209.4		13451	251.522
10913	210.125		13457	252.5
10956	210.373		13498	252.943
10970	210.654		13522	254.257
11000	210.8		13528	254.5
11039	211.684		13581	255.204
11066	211.922		13599	256.245
11117	212.522		13602	256.25
11132	212.826		13640	257
11157	212.868		13680	257.048
11194	212.964		13694	257.103
11264	213.612		13728	257.152
11296	213.767		13739	257.397
11312	213.909		13759	257.671
11321	214.222		13779	257.7
11326	214.26		13813	257.957
11466	214.708		13838	258.083
11470	215.098		13908	259.13
11472	216.4		13979	259.604
11482	216.934		14004	259.695
11548	217.186		14041	260
11558	217.222		14098	260.571
11562	217.419		14158	260.714
11593	217.479		14201	261
11626	217.583		14251	261.017
11631	217.808		14286	261.316
11680	218.103		14325	261.78
11692	218.175		14362	261.804
11699	219.054		14392	262.619
11721	219.878		14410	262.667
11726	220.03		14413	263.154
11774	220.706		14434	263.346
11781	220.844		14461	263.459
11820	220.85		14496	263.629
11839	221.738		14527	263.85
11887	222.205		14574	264
11926	222.347		14607	264.12
11930	222.543		14644	264.368
11963	223.07		14653	266.09
11986	223.193		14742	266.115
12069	223.329		14774	266.907
12125	223.563		14878	267.111
12146	223.737		14914	267.2
12157	223.771		14963	267.38
12210	225.424		14989	267.609
12218	225.713		15032	267.657
12223	226		15046	267.82
12288	226.593		15050	268.513
12332	227.576		15060	269.13
12351	227.667		15069	269.788
12401	227.911		15141	269.815
12412	228.182		15146	270.44
12412	228.608		15149	270.518
12458	228.857		15186	270.851
12493	229.303		15214	271.31
12550	229.68		15251	272.344
12586	229.943		15296	272.692
12648	230.135		15323	274.424
12650	231.022		15342	274.776
12661	231.403		15385	275.043
12694	231.444		15397	275.406
12715	232.339		15397	275.75
12723	232.688		15592	276.908
12765	233.181		15636	278.204
12770	233.901		15673	280.259
12841	235		15693	280.918
12851	235.813		15697	281.06
12903	236.119		15715	281.425
12905	236.756		15716	282.733
12921	237.733		15849	282.909
12933	237.981		15884	283.608
12984	238.083		15930	283.688
13027	238.312		15936	284.167
13139	238.357		15979	284.557
13155	238.722		15984	285.148
13174	239.16		16005	285.37
13189	239.3		16010	285.372
13210	239.523		16143	285.543
13226	239.671		16160	285.727
13251	239.763		16167	286
13280	239.783		16182	286.115
13331	239.923		16216	287.75
13348	240.018		16255	288.462
13369	240.156		16258	288.577
13416	240.514		16276	288.587
13423	240.867		16291	288.775
13454	240.905		16422	288.825
13486	240.932		16426	289.139
13554	241.465		16450	289.207
13592	242.641		16489	289.639
13607	243.467		16545	289.833
13612	243.957		16568	290.283
13659	244.36		16613	291.551
13684	244.885		16632	291.889
13708	245.571		16648	292.122
13713	245.785		16652	292.452
13733	245.913		16698	293.517
13768	246.129		16718	294.148
13769	246.529		16795	294.279
13786	246.902		16804	294.689
13790	247.053		16836	294.932
13791	247.185		16864	295.02
13804	247.19		16905	295.788
13826	247.711		16990	296.314
13866	247.875		17023	296.54
14014	247.889		17063	296.613
14017	248.102		17103	297.725
14026	248.312		17105	297.754
14099	248.8		17127	297.841
14134	249.079		17134	298.041
14138	249.173		17249	298.31
14145	249.304		17251	298.533
14248	249.394		17302	298.662
14327	249.691		17379	299.527
14353	249.814		17455	300.282
14379	250.026		17461	300.282
14460	250.524		17494	300.347
14489	250.735		17498	300.613
14501	250.75		17528	301.045
14613	250.906		17536	301.414
14638	251.339		17578	302.579
14739	251.575		17668	302.614
14762	251.647		17703	302.645
14789	251.673		17762	303
14792	253.562		17876	303.391
14797	253.701		17880	303.522
14811	253.83		17889	304
14829	254.238		17947	304.022
14861	255.057		17949	304.443
14892	256.845		17951	304.622
14897	257.585		18003	304.883
14917	257.9		18037	305.095
14933	257.935		18046	306.094
14953	259.273		18057	306.541
15008	259.785		18059	307.106
15014	259.978		18071	307.403
15014	260.167		18076	307.584
15020	260.167		18084	307.709
15036	260.208		18091	307.792
15045	260.651		18092	307.94
15055	261.048		18112	308.435
15061	261.662		18147	308.771
15079	261.8		18150	308.908
15103	262.04		18170	309.339
15129	262.268		18181	309.492
15162	262.583		18196	309.604
15165	262.875		18236	309.869
15192	262.926		18241	310.654
15231	262.939		18251	310.765
15240	263.036		18323	310.91
15252	263.312		18346	312.486
15275	264.089		18397	313
15288	264.183		18571	313.092
15310	265.362		18584	313.211
15317	265.734		18682	314.983
15318	266.019		18687	315.596
15391	266.062		18690	316.919
15413	266.417		18699	317.035
15480	266.5		18735	317.103
15529	266.806		18736	317.2
15533	266.835		18754	317.597
15569	266.957		18831	317.76
15573	267.358		18833	317.854
15578	268.082		18840	318.117
15595	268.147		18879	318.6
15617	268.275		18940	318.829
15661	268.431		18944	318.854
15664	268.5		19080	319.431
15673	269.5		19087	320.265
15739	270.05		19098	321.103
15748	270.2		19132	322.645
15783	270.224		19150	322.754
15786	270.231		19163	323.771
15837	270.372		19177	323.952
15873	270.487		19198	324.506
15873	270.527		19293	324.637
15948	270.672		19337	325.104
15987	270.987		19342	325.352
16001	271.391		19346	325.626
16058	271.509		19354	326.431
16136	271.913		19359	326.857
16170	272.757		19368	326.885
16185	272.982		19390	326.892
16193	273.143		19434	327.119
16198	273.958		19461	327.189
16202	274.282		19589	327.547
16203	274.467		19589	328.017
16210	274.754		19590	328.053
16278	274.912		19623	328.635
16284	275.348		19681	328.655
16304	275.5		19691	329.018
16305	276.356		19772	329.971
16317	276.812		19820	332.163
16338	277.353		19854	332.561
16344	277.5		19919	332.681
16366	278		19961	332.683
16460	278.342		20005	332.821
16470	279.12		20034	333.167
16511	279.153		20086	333.429
16521	280.017		20207	334.432
16521	280.302		20248	334.457
16545	280.345		20282	334.543
16587	280.52		20336	335.088
16590	280.958		20409	336.574
16647	281.18		20503	337.176
16661	281.25		20507	338.171
16743	281.936		20531	338.474
16779	282.246		20543	338.667
16791	282.733		20551	338.729
16800	283.051		20591	339.051
16836	283.056		20618	340.085
16864	283.123		20618	340.435
16904	283.279		20624	340.739
16917	283.46		20653	340.977
16919	283.519		20670	341.029
16931	284.333		20677	341.046
16950	284.444		20677	341.918
16966	285.116		20686	341.992
16983	285.732		20706	342.123
17004	285.83		20830	342.755
17008	285.978		20831	342.895
17034	286.011		20878	342.921
17152	286.755		20909	343.244
17171	287.056		20933	343.466
17200	287.294		20943	343.594
17217	287.4		21056	344.227
17231	288.164		21088	345.444
17280	288.575		21096	346.038
17424	288.577		21194	346.509
17425	288.765		21196	346.667
17448	289.19		21205	347.372
17533	289.641		21205	347.719
17554	290.493		21248	348.182
17565	290.711		21270	348.224
17565	291.985		21295	348.326
17578	292.241		21296	348.486
17601	292.762		21320	349.041
17623	293.319		21350	349.103
17686	293.382		21354	349.15
17716	293.404		21494	349.22
17727	293.425		21530	349.903
17727	294.766		21533	350.369
17740	295.091		21592	351.658
17750	295.182		21604	351.745
17827	295.423		21614	352.171
17840	296		21678	352.676
17843	296.636		21694	353.231
17854	296.673		21770	353.526
17879	296.75		21807	353.667
17913	296.917		21861	353.831
17937	297.132		21949	355.108
18005	297.164		21989	355.671
18057	297.169		21990	356.164
18115	297.222		22018	356.881
18126	297.75		22050	357.015
18132	297.878		22055	357.516
18142	298.047		22058	357.898
18173	298.25		22109	357.933
18182	298.615		22165	358.086
18222	298.628		22168	358.636
18246	299.785		22181	358.809
18313	300.414		22183	358.814
18365	300.431		22238	359.086
18394	300.591		22246	360.06
18403	301.3		22251	362.089
18420	301.435		22259	362.474
18435	302		22279	363.75
18443	302.075		22433	364.82
18531	302.158		22477	365.175
18621	302.463		22493	365.805
18625	302.58		22509	366.132
18668	302.714		22526	366.483
18694	303.974		22542	367.195
18742	305.079		22577	367.232
18757	305.955		22688	367.859
18821	306.207		22695	367.862
18857	306.264		22881	369.107
18859	306.569		22903	369.404
18878	306.57		22960	370.065
18954	307		22982	371.511
18979	307.246		22999	371.587
18996	307.3		23006	372.215
19075	307.836		23046	372.5
19093	308.194		23055	372.885
19095	308.672		23078	373.009
19101	308.85		23161	373.415
19120	310.968		23189	373.565
19136	311.113		23383	374.016
19144	311.529		23410	376.161
19198	311.688		23452	376.529
19277	311.763		23460	377.148
19289	312.592		23463	377.269
19336	312.6		23471	377.328
19354	312.927		23476	377.556
19371	313		23482	379.254
19410	313.154		23490	380.452
19417	313.265		23511	380.553
19451	314.633		23560	380.923
19472	314.646		23604	383.329
19486	315.159		23640	383.526
19543	315.374		23670	383.54
19581	315.72		23684	383.897
19591	315.814		23868	385.25
19601	316.171		23887	385.721
19630	316.18		23920	386.312
19653	316.677		23935	386.924
19673	316.784		23953	387.104
19695	317		23967	387.387
19698	317.034		24018	387.714
19747	317.62		24091	388.066
19755	319.188		24149	388.594
19825	319.213		24194	389.133
19834	320.204		24272	389.388
19855	320.296		24327	389.8
19888	321.382		24352	390.132
19890	321.831		24377	391.632
19948	321.978		24444	391.813
20005	322.253		24484	392.255
20097	322.309		24489	392.663
20110	322.36		24520	394.248
20111	322.598		24566	394.5
20157	323.902		24566	394.762
20235	324.076		24604	394.881
20278	324.294		24658	395.319
20293	324.66		24701	395.618
20325	325.094		24742	396.173
20443	325.458		24749	396.958
20445	325.487		24777	398.165
20489	326.269		24779	398.192
20499	326.683		24782	398.403
20546	326.909		24850	398.447
20547	327.306		24870	399.217
20560	327.386		24897	399.778
20570	327.487		24897	399.925
20584	327.509		24899	399.933
20625	327.619		24948	400.103
20638	328.241		24960	400.859
20640	328.3		24960	401.044
20737	329.19		25091	401.597
20739	329.214		25105	401.872
20746	329.49		25161	401.974
20813	329.645		25277	402.391
21055	331.365		25278	403.778
21285	331.508		25310	403.806
21302	332.204		25311	404.829
21375	332.25		25330	406.239
21389	332.345		25383	406.387
21397	332.589		25443	406.938
21408	333.118		25474	407.268
21426	333.782		25537	407.563
21507	333.843		25604	407.571
21511	334.366		25609	408.232
21555	334.872		25621	408.296
21614	335.4		25677	409.088
21634	335.86		25922	409.529
21751	336.053		25935	409.538
21781	336.25		26064	409.991
21783	336.31		26098	410.4
21807	336.72		26114	410.967
21813	337.213		26118	411.182
21835	337.25		26170	411.532
21839	337.354		26190	411.557
21853	337.649		26270	412.226
21854	337.831		26309	412.25
21877	339.16		26421	412.445
21882	339.429		26427	412.672
21904	339.451		26434	412.899
21904	339.486		26451	412.95
21918	339.682		26483	413.222
21926	340.753		26617	414.369
22107	341.119		26692	414.538
22148	341.621		26738	415.145
22198	341.828		26773	415.426
22239	342.407		26785	415.948
22379	344		26873	416
22399	344.128		26875	416.115
22547	344.188		26893	416.241
22597	344.2		26927	416.524
22667	344.526		26934	417.062
22729	344.638		26961	418.043
22796	344.656		27040	418.226
22816	345.113		27081	418.529
22865	345.414		27092	419.477
22869	346.543		27095	419.667
22901	346.571		27098	419.862
22917	346.587		27101	419.977
23041	346.699		27190	420
23043	346.844		27197	420.148
23045	346.924		27234	420.673
23102	347.045		27238	421.377
23136	347.078		27264	421.607
23140	347.701		27335	424.485
23211	347.744		27418	425.066
23289	348.091		27487	425.619
23296	348.798		27510	425.652
23445	349.011		27575	429.037
23448	349.059		27583	430.376
23539	349.623		27594	431.821
23564	349.661		27628	431.969
23566	349.764		27646	432.158
23579	349.863		27714	432.568
23590	349.925		27796	432.592
23611	349.929		27796	432.943
23622	350.707		27833	433
23624	350.823		27957	433.22
23806	351.567		27983	433.588
23878	351.925		27998	433.758
23904	352.217		28033	433.783
23951	352.633		28078	433.784
23970	353.592		28088	433.889
23988	353.632		28167	434.818
24022	354.107		28254	434.922
24030	354.345		28271	435.434
24040	354.4		28273	435.796
24106	354.5		28274	436.292
24116	354.875		28338	436.344
24124	355.108		28439	436.608
24129	355.143		28481	438.653
24160	355.346		28581	438.809
24207	355.614		28584	438.84
24219	356.5		28645	439.435
24258	356.635		28815	439.936
24282	358.472		28863	440.266
24309	358.809		28865	440.274
24401	359.25		28897	440.38
24406	359.979		28929	441.114
24419	360.652		28937	442.159
24426	360.99		28989	442.408
24495	361.471		29011	443.339
24558	361.714		29075	444.013
24583	361.729		29087	444.069
24592	361.942		29138	444.436
24609	362.807		29140	445.143
24618	362.923		29179	445.613
24676	363.965		29185	445.658
24852	364.217		29241	446.056
24859	365.727		29401	446.525
24889	366.471		29431	446.647
24894	366.944		29459	446.708
24941	367.197		29493	446.797
25011	367.871		29547	446.912
25053	368.542		29560	447.208
25070	368.657		29563	447.5
25106	369.229		29601	447.924
25124	369.232		29607	448.417
25153	369.892		29608	448.446
25182	370.041		29632	448.476
25182	370.451		29665	448.571
25183	370.583		29807	449.347
25321	370.72		29854	450.627
25437	370.871		29931	450.649
25457	370.944		29956	450.652
25477	371.459		30086	450.711
25509	371.729		30110	450.952
25524	372.333		30113	451.636
25584	372.415		30183	452.361
25601	373.2		30183	452.583
25653	374.952		30255	453.6
25751	375.234		30310	453.857
25914	375.283		30342	454.452
25982	375.565		30430	454.543
26013	375.644		30479	455.038
26028	375.963		30532	455.283
26035	376.047		30539	455.91
26046	376.431		30546	456.364
26110	376.534		30607	458.202
26124	376.829		30670	458.956
26176	376.945		30683	459
26238	377.786		30714	459.123
26272	377.958		30861	459.61
26282	378.694		30878	460.012
26302	378.906		30946	460.575
26313	379.08		31031	460.92
26337	379.505		31101	460.966
26445	379.51		31150	461.474
26558	379.667		31246	462.829
26560	379.953		31261	462.972
26638	380.792		31267	463.379
26638	380.836		31270	464.575
26642	382.765		31354	464.758
26682	384.724		31413	465.221
26725	384.974		31416	466.247
26764	385.325		31484	466.696
26803	385.562		31495	466.844
26873	385.688		31581	467.25
26884	386.306		31614	467.591
26942	386.867		31630	468.591
26955	387.029		31671	468.793
27045	387.098		31773	470.384
27060	387.415		31880	470.404
27118	388.13		32042	470.692
27378	388.15		32100	470.763
27428	388.224		32199	470.957
27488	389.577		32305	472.09
27527	389.75		32308	472.119
27565	389.907		32340	472.322
27576	390.543		32515	473.986
27733	390.909		32586	474
27801	391.393		32619	474.063
27953	391.719		32624	474.246
28093	392.203		32842	474.916
28152	392.228		32967	475.75
28251	392.321		33003	475.942
28315	392.985		33020	476.369
28346	393.565		33025	476.692
28425	394.293		33029	476.792
28475	395.247		33047	477.78
28583	395.353		33104	477.98
28690	397		33113	478.688
28713	397.149		33115	478.91
28776	397.582		33131	479.231
28783	398.533		33172	479.34
28801	398.552		33175	479.557
28860	398.578		33334	480.114
28873	398.655		33557	480.159
28938	398.723		33745	480.491
28965	399.786		33814	480.607
29015	400.367		33844	481.95
29144	401.433		33870	482.789
29173	402.725		33930	484
29185	402.882		34178	484.377
29288	403.115		34327	484.419
29300	403.409		34344	484.75
29321	403.492		34363	485.139
29337	403.568		34365	486.369
29389	404.044		34426	486.925
29665	404.276		34492	487.132
29698	404.561		34523	488.256
29989	406.365		34601	489.253
30074	406.75		34678	490.541
30146	407.368		34742	491.931
30183	407.584		34781	492.155
30314	407.838		34915	492.524
30387	408.026		34947	492.596
30614	408.101		34964	495.64
30642	408.522		34983	495.64
30646	409.643		35008	496.035
30701	409.815		35086	496.385
30745	410.027		35259	497.133
30828	410.192		35280	499.06
30829	411.481		35297	499.278
30888	411.957		35392	500.369
31222	412.676		35470	500.5
31244	413.607		35656	500.851
31294	413.661		35683	501.5
31315	416.24		35773	501.77
31363	416.343		35822	503.05
31380	416.514		35974	503.329
31405	417.143		36094	503.442
31418	418.144		36257	503.789
31618	418.261		36310	504.939
31633	419.065		36334	505.382
31684	419.346		36360	506.055
31742	419.608		36403	506.632
31753	420.179		36412	507.111
31760	421.279		36435	508.867
31778	422.812		36440	510.182
31912	423.786		36499	510.298
31927	424.095		36529	510.912
31935	424.844		36571	511
31995	426.685		36571	511.576
32240	426.857		36599	512.23
32290	427.078		36694	512.697
32466	427.651		36743	513.366
32517	428.036		36846	513.496
32663	428.562		36920	513.714
32713	428.902		36936	514.062
32762	428.95		36955	514.537
32977	429.283		37031	514.775
33024	429.68		37083	515.062
33094	430.109		37138	517.836
33224	430.137		37182	518
33237	432.094		37205	519.283
33416	432.447		37355	520.523
33419	432.75		37415	522.37
33545	433		37446	523.633
33771	433.238		37448	523.977
33874	433.286		37568	524.913
33963	433.908		37570	526.18
33964	434.275		37704	527.853
34422	434.571		37720	528.264
34518	435.045		37739	528.662
34531	435.122		37894	528.723
34659	435.649		38012	530.809
34743	437.413		38084	532.507
34993	437.435		38091	532.581
35061	438.937		38099	533.75
35170	439.106		38133	535.455
35211	440.509		38295	537.337
35242	443.361		38326	537.455
35272	445.458		38338	542.31
35378	445.711		38504	542.465
35514	446.045		38515	542.682
35604	448.062		38527	543.791
35624	449.679		38610	545.02
35646	451.31		38620	545.581
36055	452.156		38679	545.673
36169	455.825		38736	547.258
36711	455.828		38765	547.75
36758	456.133		38770	549.455
36763	458.511		38809	549.566
37072	461.016		38810	549.692
37182	461.444		38825	550.05
37458	461.549		38871	550.319
37555	462.855		38878	552.351
37633	463.763		38895	555.617
37976	463.833		38992	556.077
38082	464.073		39079	556.25
38083	464.532		39287	559.603
38175	465.413		39310	560.538
38198	465.833		39539	561.296
38283	466.043		39544	561.306
38330	468.029		39561	561.391
38341	473.78		39658	562.149
38358	473.925		39659	562.697
39029	474.73		39699	563.269
39469	476.038		39757	564.914
39556	476.299		39762	570.529
39699	477.375		39801	570.663
39781	478.364		39937	570.893
39864	479.108		40015	571.58
40263	479.74		40025	571.632
40349	481.194		40108	573.052
40383	481.529		40274	573.353
40584	487.571		40283	573.767
40863	493.055		40415	574.5
40937	494.927		40418	575.944
40956	496.407		40453	576.092
41078	499.047		40638	576.418
41087	500.885		40697	577.422
41540	501.233		40719	578.333
41699	502.417		41043	578.905
42035	506.907		41076	579.214
42048	507.184		41092	579.344
42800	518.46		41251	579.825
42918	518.625		41257	580.549
43594	521.711		41273	583.546
45102	523.299		41310	583.887
46057	524.19		41402	587.422
46333	527.419		41487	587.979
46694	528.457		41727	588.957
47238	535.28		41993	588.979
47358	536.03		42096	589.152
47974	538.321		42361	592
48172	539.095		42798	592.354
48403	542.415		42817	592.755
49813	550.603		43071	595.865
51088	568.706		43152	596.043
54515	606.148		43374	596.72
56033	606.317		43568	600.527
0	0		43624	601.261
0	0		43649	601.886
0	0		43696	601.891
68	4.85714		43869	602.478
104	5.84091		44094	602.643
153	6.12		44125	604.415
157	6.45455		44628	604.705
199	6.63333		44645	605
201	8.30769		44851	605.1
213	11.4615		44994	605.935
216	13.5		45226	605.968
257	13.7377		45369	607.333
317	15.8548		45584	610.207
416	17.7593		45614	613.378
447	18.9318		45961	621.471
461	20.3714		46211	621.891
697	21.2927		46274	623.353
709	23.1111		46669	623.583
833	23.8772		46897	624.633
838	25.3214		47181	625.587
959	26		47365	626.787
983	27.88		47422	627.303
1160	28.8919		47432	629.063
1182	29.6019		47561	633.42
1215	29.75		47728	633.743
1361	31.0968		47860	634.032
1426	33.5		48193	634.082
1428	35.1071		48250	634.351
1703	36.9375		48364	634.679
1746	39.25		48456	636.389
1751	40.661		48573	636.543
1857	42.0784		49281	637.196
1861	42.807		49448	638
1873	48.2679		49505	638.958
1928	48.7755		49696	639.03
1966	50.716		49961	640.525
1968	51.2241		50072	641.036
1999	51.5833		50079	643.5
2063	52.0278		50692	645.469
2066	53.0469		50833	645.61
2138	53.3913		51374	646.08
2146	54.4828		51436	648.393
2272	56		51538	649.286
2323	58.075		53084	650.919
2385	59.3115		53214	653
2390	60.3793		54066	653.345
2399	60.5758		54068	654.133
2436	60.8214		54293	660.793
2440	61.25		54396	661.865
2456	62.2857		55371	663.571
2543	63.575		55495	666.877
2547	64.5625		55858	666.885
2560	65.2295		55979	671.233
2564	65.7313		56604	679.21
2584	65.8571		56700	681.745
2616	65.9524		56955	692.321
[truncated: 1,167 more rows]
