# Supplementary material for: VTA dopamine neurons are hyperexcitable in 3xTg-AD mice due to casein kinase 2-dependent SK channel dysfunction
Source: Nat Commun. 2024 Nov 8;15:9673. doi: 10.1038/s41467-024-53891-1 (PMC11549218; doi:10.1038/s41467-024-53891-1)
Supplement: Supplementary file 5 — Source Data 2 - Supplementary [file 41467_2024_53891_MOESM5_ESM.zip]

Archive with 24 entries (23 files):
- Extended figs/
- __MACOSX/._Extended figs
- Extended figs/Extended Figure 3 raw values_snc ephys.xlsx
- __MACOSX/Extended figs/._Extended Figure 3 raw values_snc ephys.xlsx
- Extended figs/Extended figure 4 raw values_apamin washon tail current.xlsx
- __MACOSX/Extended figs/._Extended figure 4 raw values_apamin washon tail current.xlsx
- Extended figs/.DS_Store
- __MACOSX/Extended figs/._.DS_Store
- Extended figs/Extended Figure 6 - NMDA currents.xlsx
- __MACOSX/Extended figs/._Extended Figure 6 - NMDA currents.xlsx
- Extended figs/Extended figure 10 raw values_SGC enhances tail current.xlsx
- __MACOSX/Extended figs/._Extended figure 10 raw values_SGC enhances tail current.xlsx
- Extended figs/Extended Figure 7 - Midbrain and striatum cell count and intensity.xlsx
- __MACOSX/Extended figs/._Extended Figure 7 - Midbrain and striatum cell count and intensity.xlsx
- Extended figs/Extended figure 8 raw values_A current.xlsx
- __MACOSX/Extended figs/._Extended figure 8 raw values_A current.xlsx
- Extended figs/Extended Figure 9_patchseq QC.xlsx
- __MACOSX/Extended figs/._Extended Figure 9_patchseq QC.xlsx
- Extended figs/Extended Figure 5- Attention Gating.xlsx
- __MACOSX/Extended figs/._Extended Figure 5- Attention Gating.xlsx
- Extended figs/Extended figure 1 - instrumental motivation.xlsx
- __MACOSX/Extended figs/._Extended figure 1 - instrumental motivation.xlsx
- Extended figs/Extended figure 2 raw values_lc ephys.xlsx
- __MACOSX/Extended figs/._Extended figure 2 raw values_lc ephys.xlsx
