# Supplementary material for: VTA dopamine neurons are hyperexcitable in 3xTg-AD mice due to casein kinase 2-dependent SK channel dysfunction
Source: Nat Commun. 2024 Nov 8;15:9673. doi: 10.1038/s41467-024-53891-1 (PMC11549218; doi:10.1038/s41467-024-53891-1)
Supplement: Supplementary file 5 — Source Data 2 - Supplementary [file 41467_2024_53891_MOESM5_ESM.zip › Extended figs/Extended Figure 3 raw values_snc ephys.xlsx]

## Sheet: 2c SNc freq
WT	3xTg
2.39684	2.94123
1.67152	2.30866
1.37428	1.3512
2.02286	1.32266
2.8867	1.58742
2.20999	1.25676
2.84932	2.00787
2.7906	3.50497
2.94548	1.07992
2.28603	2.11899
3.18236	2.60799
2.43397	2.0384
2.12828	2.9674
4.60192	2.97878
2.10078	3.1776
4.11402	1.87871
2.47585	3.19291
2.36989	1.54261
3.48019	3.45609
	3.84272
	3.75905
	2.82493

## Sheet: 2d snc cv isi
WT	3xTg
0.0757	0.053258
0.052634	0.047218
0.049109	0.069242
0.081845	0.087226
0.078735	0.072618
0.04148	0.072331
0.059911	0.052909
0.180192	0.058337
0.031486	0.026351
0.058938	0.06313
0.106827	0.074407
0.042504	0.056465
0.150116	0.083566
0.051679	0.237528
0.064684	0.01818
0.114454	0.113786
0.190393	0.076454
0.079726	0.200318
0.148542	0.036805
	0.104845
	0.144287

## Sheet: 2f f I curve
Current injected	wt cell 1	wt cell 2	wt cell 3	wt cell 4	wt cell 5	wt cell 6	wt cell 7	wt cell 8	wt cell 9	wt cell 10	wt cell 11	wt cell 12	wt cell 13	wt cell 14	wt cell 15	wt cell 16	wt cell 17			3xtg cell 1	3xtg cell 2	3xtg cell 3	3xtg cell 4	3xtg cell 5	3xtg cell 6	3xtg cell 7	3xtg cell 8	3xtg cell 9	3xtg cell 10	3xtg cell 11	3xtg cell 12	3xtg cell 13	3xtg cell 14	3xtg cell 15	3xtg cell 16	3xtg cell 17	3xtg cell 18	3xtg cell 19	3xtg cell 20	3xtg cell 21
0	0	0	3	1	1	2	4	0	0	3	0	0	1	0	0	0	2			1	2	0	0	0	0	1	2	0	1	0	1	1	1	0	0	1	1	0	2	2
10	0	1	5	2	2	2	4	2	0	4	2	3	1	2	3	0	5			2	3	0	1	2	0	4	4	1	2	4	2	1	2	1	3	4	2	2	3	1
20	0	3	9	3	4	4	6	3	0	7	2	4	3	5	5	0	7			2	3	0	2	2	3	5	1	5	3	4	4	4	3	2	4	6	3	3	3	3
30	1	3	11	3	4	6	7	4	0	8	1	5	3	6	4	3	10			3	2	1	3	3	3	7	7	5	4	6	5	4	4	3	5	9	4	1	4	3
40	2	3	12	4	6	2	10	4	0	10	3	7	3	7	5	7	10			4	3	0	4	3	4	8	7	5	5	5	6	8	6	2	8	11	9	4	5	4
50	2	3	12	4	7	3	11	5	0	11	4	7	4	7	8	7	12			4	5	1	5	4	5	10	7	6	6	6	7	8	3	2	10	12	10	4	6	3
60	3	2	15	5	7	3	10	6	1	12	4	11	5	7	7	9	13			6	6	2	6	4	6	11	7	6	6	8	8	8	8	3	9	10	9	5	8	4
70	3	2	13	6	8	3	13	6	1	13	5	9	5	7	7	5	14			4	6	2	6	5	6	12	8	6	6	6	10	6	10	1	7	8	9	4	8	5
80	3	2	14	7	9	6	15	6	0	13	4	10	6	7	5	5	14			6	6	2	7	5	7	13	8	6	7	9	10	7	8	1	7	9	8	6	9	4
90	4	2	12	8	9	5	13	7	1	13	6	9	6	7	7	5	15			8	7	2	8	5	6	14	10	6	8	5	10	8	8	1	4	9	8	4	9	6
100	5	2	13	7	10	4	11	5	1	12	3	8	7	8	7	6	11			9	8	2	8	5	6	15	10	6	9	8	10	8	7	1	3	10	8	4	10	6
110	4	0	13	9	10	5	9	7	1	10	6	9	7	7	7	7	11			8	7	2	9	5	6	17	9	6	9	9	9	10	10	1	3	7	6	5	10	6
120	4	0	11	9	10	6	9	5	1	11	4	8	8	8	6	9	10			10	10	3	9	5	6	17	8	6	9	7	10	11	10	1	2	8	7	5	10	6
130	3	1	9	9	11	6	10	6	1	12	5	8	7	7	6	7	11			6	9	3	9	6	6	15	10	5	11	7	9	11	9	1	0	8	6	6	8	7
140	3	1	8	10	9	5	8	6	1	11	6	11	8	6	5	8	4			5	9	2	9	4	6	13	8	6	11	6	10	11	7	0	3	7	7	5	6	6
150	2	2	6	10	9	5	7	7	0	9	4	11	8	7	6	12	7			7	10	3	10	5	6	16	7	6	10	7	8	11	7	1	0	8	5	6	7	7
160	2	0	6	10	10	5	6	5	1	8	2	8	8	5	6	12	9			8	10	3	9	4	5	18	6	6	12	4	12	8	6	2	3	7	5	5	5	6
170	2	0	5	10	10	6	7	5	1	7	4	10	8	6	5	12	7			6	10	3	7	4	6	15	7	5	12	5	12	9	9	2	2	8	5	6	6	8
180	2	0	5	11	11	5	7	5	1	8	3	11	8	4	5	10	7			5	11	3	7	3	7	16	6	6	12	5	9	9	9	2	0	6	6	6	6	7
190	1	0	6	11	9	6	5	6	1	10	3	9	8	5	4	10	6			7	11	3	6	2	7	12	7	6	12	4	12	8	9	1	1	8	6	5	6	8
200	2	0	5	12	8	5	5	4	1	7	3	4	9	5	5	10	4			5	11	2	5	2	6	13	7	6	11	6	12	8	6	0	1	7	4	5	8	4
210	2	0	5	11	9	5	4	2	2	6	4	2	9	5	6	11	6			9	12	2	7	2	5	12	8	7	10	6	11	7	9	1	2	7	4	6	7	6
220	1	0	5	11	8	5	4	2	0	8	10	3	9	5	5	10	4			7	12	2	5	2	6	12	7	7	11	6	11	8	9	1	1	7	4	5	6	6
230	2	0	6	11	9	4	3	2	1	9	5	2	8	5	5	7	6			5	13	1	5	1	5	12	6	6	9	5	11	6	8	1	1	6	3	4	8	6
240	1	0	5	12	9	5	4	3	2	11	3	3	8	4	5	9	4			3	12	2	4	1	5	11	5	6	8	3	13	8	6	1	1	3	3	5	6	7
250	1	0	5	12	10	4	4	2	1	9	18	2	9	5	4	8	8			6	11	1	5	1	4	11	6	5	7	3	13	7	6	2	1	7	4	4	7	6

## Sheet: 2g f I slope (gain)
WT	3xTg
0.05357	0.1
0.03571	0.075
0.1893	0.05714
0.06071	0.02857
0.1071	0.1
0.01071	0.06071
0.1286	0.1036
0.08929	0.1607
0.01071	0.09643
0.1571	0.1
0.06071	0.08929
0.1571	0.1036
0.06429	0.1179
0.1179	0.1393
0.1107	0.09286
0.1714	0.03929
0.1786	0.1607
	0.1714
	0.1643
	0.07143
	0.09286

## Sheet: 2i tail current auc
WT	3xTg
26.575	21.9212
11.297	7.83744
11.9262	31.0029
31.3927	20.0373
49.198	16.9381
46.2966	25.2354
34.5785	12.8383
13.0703	6.20084
56.6232	12.5695
38.6248	25.3262
26.0508	19.5065
41.1124	7.09366
25.2646	22.4048
21.1458	8.87113
39.9442	41.2641
64.8214	60.7412
29.1386	48.5524
22.1835	18.9898
26.0872	32.556
16.9275	43.5527
16.5798	53.71
32.4967	20.1005
13.0339	26.8523
24.4698	35.115
25.3234	20.418
27.2766	19.1499
16.0675	24.0532
23.9088
10.4587
11.2741
12.8216
8.56747
39.1764
28.6125
17.6297

## Sheet: 2k Ia
WT	3xTg
2126.12	724.875
365.875	1869.38
561.5	655.875
886.375	656.625
636.625	1633.38
574.625	707.25
1041.88	919.625
1190.75	2452.5
2350.62	2400
504.625	1636.62
556.875	1952.75
1071.38	422.25
2250.25	321.75
597.375	555.625
886.5	432.75
1326.75	3107
708.5	1217
632.75	724.625
200.375	481.625
1540.62	891.625
1566.5	431.375
763.875	1164.38
359.375	439.875
1202.88
1259.5
735.5
770.5
1937.12
3033.44
1082.5
818.625
923.625
