# Supplementary material for: VTA dopamine neurons are hyperexcitable in 3xTg-AD mice due to casein kinase 2-dependent SK channel dysfunction
Source: Nat Commun. 2024 Nov 8;15:9673. doi: 10.1038/s41467-024-53891-1 (PMC11549218; doi:10.1038/s41467-024-53891-1)
Supplement: Supplementary file 5 — Source Data 2 - Supplementary [file 41467_2024_53891_MOESM5_ESM.zip › Extended figs/Extended figure 4 raw values_apamin washon tail current.xlsx]

## Sheet: 2b apamin wash on
Time (mins)	Cell 1	Cell 2	Cell 3	Cell 4	Cell 5	Cell 6	Cell 7	Cell 8
0	279.304	234.268	281.884	580.532	319.657	189.906	193.514	489.586
0.5	309.82	215.065	269.857	614.806	295.466	159.264	212.545	459.521
1	300.516	203.653	295.632	622.906	361.859	177.93	226.162	455.729
1.5	312.762	202.222	307.747	581.298	367.321	210.657	268.336	437.061
2	307.077	269.137	320.722	585.074	338.947	180.972	257.342	421.054
2.5	291.535	251.053	315.959	563.929	338.667	181.949	279.73	436.673
3	276.721	265.517	318.111	553.758	376.848	184.662	276.233	418.599
3.5	263.804	227.575	306.85	577.163	412.235	164.426	258.952	429.44
4	269.609	253.969	314.764	553.912	376.502	157.407	229.632	399.883
4.5	272.126	243.296	325.42	570.814	375.145	149.659	200.862	421.274
5	280.246	265.434	320.969	601.106	337.221	189.685	247.261	434.817
5.5	238.303	237.702	385.033	494.469	213.404	131.381	170.386	425.855
6	220.374	256.611	332.061	604.54	118.108	137.863	112.761	414.007
6.5	192.646	245.249	300.439	483.016	97.1344	145.148	107.261	411.489
7	205.043	275.636	291.397	441.009	106.01	120.664	109.136	403.314
7.5	199.85	284.804	296.13	411.326	92.9719	143.274	111.136	421.257
8	168.068	265.882	286.169	540.074	93.3244	137.935	115.511	395.578
8.5	163.074	270.991	275.294	512.608	97.6375	139.273	110.886	398.679
9	158.137	267.585	251.264	365.322	95.4363	122.507	115.136	409.344
9.5	147.882	261.373	276.041	280.803	94.3094	114.135	110.761	354.344
10	165.937	264.978	236.312	234.964	87.9931	109.666	107.261	347.753
10.5	170.732	247.604	245.322	253.04	87.7763	109.216	108.636	348.141
11	161.473	257.855	224.464	221.763	93.4425	109.522	116.761	303.329
11.5	149.388	246.171	227.886	222.439	82.9069	110.118	115.636	283.87
12	135.256	251	189.085	196.5	99.2594	122.047	116.636	324.619
12.5	138.298	243.687	194.524	198.996	79.5062	122.044	107.011	277.602
13	121.639	237.766	202.513	201.22	79.8869	77.9537	108.636	283.771
13.5	123.929	225.689	202.445	190.252	87.6269	129.337	106.636	258.949
14	108.403	224.12	190.415	203.122	97.4031	103.172	100.886	275.652
14.5	123.12	204.633	208.441	186.787	100.099	98.5544	101.886	302.701
15	118.648	205.314	205.519	189.904	95.6863	106.778	89.7611	342.648
15.5	126.808	201.518	201.529	203.768	89.1619	85.955	86.8862	293.277
16	115.417	199.471	208.241	194.245	101.158	94.4006	96.2612	237.922
16.5	140.584	197.781	185.917	183.047	100.999	94.3338	81.1362	294.236
17	111.166	179.617	188.731	171.244	104.149	100.306	89.8862	258.882
17.5	114.931	176.247	187.96	180.661	98.8731	93.7031	93.7611	263.623
18	100.642	170.507	182.268	213.366	98.8019	92.8075	81.5112	251.139
18.5	113.543	215.006	181.458	343.417	88.0256	99.9106	77.1362	272.373
19	90.33	178.923	181.758	349.931	84.2769	114.782	81.8862	200.251
19.5	96.5738	161.401	164.974	257.81	78.935	120.308	66.8862	317.526
20	103.331	167.036	148.273	138.717	87.2844	125.038	55.2612	272.325
20.5	80.12	143.587	140.912	98.2756	88.7825	143.381	46.1362	231.888
21	93.7931	151.96	130.556	85.7344	89.9819	123.784	47.0112	217.797
21.5	86.3363	149.036	115.925	90.4294	98.7456	114.571	40.0112	205.461
22	84.7662	151.189	110.063	77.7313	113.136	110.637	36.0112	239.009
22.5	79.4281	161.504	98.9419	92.9756	83.0094	107.403	32.2612	239.736
23	81.4106	167.532	97.8369	88.0837	101.153	93.4794	42.6362	247.459
23.5	85.2725	188.501	81.0194	103.672	114.038	89.5875	42.6362	220.744
24	83.7069	184.8	93.3375	111.899	108.58	111.474	44.3862	226.203
24.5	90.2781	164.706	91.7356	107.403	125.419	101.665	43.7612	215.536
25	91.7894	166.797	96.4663	117.465	106.509	95.8831	32.0112	256.151
25.5	105.354	166.018	99.1481	141.356	99.21	103.667	28.3862	237.585
26	106.686	169.634	96.6419	228.776	98.2406	94.4819	27.1362	215.492
26.5	118.646	191.268	94.9669	126.383	105.488	106.448	26.8862	200.999
27	97.36	167.641	99.93	165.683	94.1137	94.9862	43.3862	206.926
27.5	104.078	181.662	94.4912	228.263	75.8619	84.0144	47.7612	231.678
28	105.93	201.331	86.0138	116.622	78.4938	103.269	27.6362	217.664
28.5	110.146	200.966	89.0062	160.572	71.2037	81.2769	34.6362	190.68
29	101.655	190.634	88.2644	125.331	73.7506	87.8075	34.8862	179.572
29.5	94.8769	194.461	85.5925	133.19	70.7281	79.6094	29.1362	227.427
30	79.3319	187.852	93.4931	121.067	68.3556	103.189	30.6362	201.637
30.5	87.6531	174.297	116.934	114.256	72.2206	94.6425	30.0112	171.409
31	94.2106	168.267	105.741	106.362	74.2569	89.4787	30.7612	217.695
31.5	83.7825	184.428	95.355	106.525	74.1906	87.3362	29.3862	200.506
32	92.9706	170.364	104.685	104.486	70.65	86.1731	36.8862	243.076
32.5	87.8812	160.804	112.873	114.547	57.9725	93.3175	39.8862	186.977
33	94.3425	177.591	123.336	125.211	73.1538	87.3269	34.6362	167.43
33.5	93.6181	162.034	115.755	125.129	88.9262	86.1825	37.5112	172.899
34	89.2469	155.11	123.486	113.309	87.6294	90.4681	43.1362	149.903
34.5	74.8213	167.256	122.682	121.362	92.0744	91.4275	41.8862	189.439
35	72.3356	158.817	108.946	115.444	83.0037	83.5256	39.8862	156.616
35.5	78.2938	188.925	122.234	122.897	90.9806	90.8506	49.0112	182.101
36	76.1875	171.649	129.644	129.721	76.9919	81.4488	53.0112	168.623

## Sheet: 2c before and after
WT	+ Apamin
296.8	82.69
234.4	168.8
301.4	120.9
586	121.9
342.7	84.68
183.6	87.32
244.8	42.73
445.5	169.6
