# Supplementary material for: VTA dopamine neurons are hyperexcitable in 3xTg-AD mice due to casein kinase 2-dependent SK channel dysfunction
Source: Nat Commun. 2024 Nov 8;15:9673. doi: 10.1038/s41467-024-53891-1 (PMC11549218; doi:10.1038/s41467-024-53891-1)
Supplement: Supplementary file 5 — Source Data 2 - Supplementary [file 41467_2024_53891_MOESM5_ESM.zip › Extended figs/Extended Figure 6 - NMDA currents.xlsx]

## Sheet: Percent reduction by apamin
WT	3xTg
102.335	50.4408
61.1373	-21.9144
12.4342	-8.44439
14.7263	6.67828
28.381	-2.38549
33.156	33.2142
20.8152	14.4442
22.1962	-0.180352
32.0378	-8.40638
50.4408
