# Supplementary material for: VTA dopamine neurons are hyperexcitable in 3xTg-AD mice due to casein kinase 2-dependent SK channel dysfunction
Source: Nat Commun. 2024 Nov 8;15:9673. doi: 10.1038/s41467-024-53891-1 (PMC11549218; doi:10.1038/s41467-024-53891-1)
Supplement: Supplementary file 5 — Source Data 2 - Supplementary [file 41467_2024_53891_MOESM5_ESM.zip › Extended figs/Extended figure 10 raw values_SGC enhances tail current.xlsx]

## Sheet: 5b SK AUC
WT naïve	3xTg naïve			WT + SGC	3xTg + SGC
1.37385	36.6285			24.1896	8.98834
42.5857	19.8574			1.42466	14.9462
32.6353	0.469039			5.65666	10.5638
23.0294	4.29058			10.6611	20.207
1.75312	0.372952			7.84835	29.3054
8.2284	0.400431			10.0587	4.95212
0.0084957	0.10779			3.08829	18.8938
14.3956	-0.004321			6.85799	26.0682
4.93969	10.9245			2.46086	21.3208
2.04305	8.43549			17.1535	17.599
3.74664	5.41291			21.0283	18.3349
14.1983	-0.003669			33.839	6.50903
6.9209	8.06151			28.4844	4.63333
4.35967	7.90158
41.3675	10.0741
17.2636	3.54581
9.60075	6.70757
25.4555	11.2337
25.147	-0.012943
10.7608	11.6868
	12.9275
	5.84209
	0.830756
	0.494948
	11.2508
	9.0421
	7.95473
	2.93731
	14.115
	1.06171
	5.64864
	8.34336
	1.70291
	23.7095
	0.813379
	0.536946
	19.9878
	3.81577
	1.39784
	1.55449
	2.20302
	-0.040136
