# Supplementary material for: VTA dopamine neurons are hyperexcitable in 3xTg-AD mice due to casein kinase 2-dependent SK channel dysfunction
Source: Nat Commun. 2024 Nov 8;15:9673. doi: 10.1038/s41467-024-53891-1 (PMC11549218; doi:10.1038/s41467-024-53891-1)
Supplement: Supplementary file 5 — Source Data 2 - Supplementary [file 41467_2024_53891_MOESM5_ESM.zip › Extended figs/Extended Figure 7 - Midbrain and striatum cell count and intensity.xlsx]

## Sheet: rawTH_DAT vStriatum
	TH	DAT	Genotype	Animal
Fluorescence per Area	63345.4	29926.2	WT	92621LR
Fluorescence per Area	66813.5	16677.8	WT	92622LL
Fluorescence per Area	71085.8	22274	WT	92622LR
Fluorescence per Area	45082.5	14190.4	3xTg	89075LL
Fluorescence per Area	57465.2	9156.73	3xTg	92623L
Fluorescence per Area	56453	9230	3xTg	92623LR

## Sheet: Raw TH intensities VTA
	TH	Genotype	Animal
Fluorescence per Area	26199.7	WT	92621LR
Fluorescence per Area	21896.8	WT	92622LL
Fluorescence per Area	21308	WT	92622LR
Fluorescence per Area	14115.3	3xTg	89075LL
Fluorescence per Area	17979.1	3xTg	92623L
Fluorescence per Area	13824.9	3xTg	92623LR

## Sheet: Total cells
Genotype	Animal	cell_count	Stain
WT	92621LR	267	CK2
WT	92621LR	330	CK2
WT	92621LR	283	CK2
WT	92622LL	204	CK2
WT	92622LL	265	CK2
WT	92622LL	261	CK2
WT	92622LR	236	CK2
WT	92622LR	253	CK2
WT	92622LR	254	CK2
3xTg	89075LL	213	CK2
3xTg	89075LL	229	CK2
3xTg	89075LL	258	CK2
3xTg	92623L	260	CK2
3xTg	92623L	270	CK2
3xTg	92623L	253	CK2
3xTg	92623LR	213	CK2
3xTg	92623LR	278	CK2
3xTg	92623LR	213	CK2
WT	92621LR	267	p_cam
WT	92621LR	566	p_cam
WT	92621LR	280	p_cam
WT	92622LL	333	p_cam
WT	92622LL	231	p_cam
WT	92622LL	182	p_cam
WT	92622LR	226	p_cam
WT	92622LR	238	p_cam
WT	92622LR	289	p_cam
3xTg	89075LL	214	p_cam
3xTg	89075LL	262	p_cam
3xTg	89075LL	265	p_cam
3xTg	92623L	229	p_cam
3xTg	92623L	244	p_cam
3xTg	92623L	245	p_cam
3xTg	92623LR	215	p_cam
3xTg	92623LR	263	p_cam
3xTg	92623LR	256	p_cam
WT	92621LR	192	SK3
WT	92621LR	237	SK3
WT	92621LR	289	SK3
WT	92621LR	252	SK3
WT	92622LL	208	SK3
WT	92622LL	258	SK3
WT	92622LL	308	SK3
WT	92622LL	198	SK3
WT	92622LR	396	SK3
WT	92622LR	404	SK3
WT	92622LR	314	SK3
3xTg	89075LL	179	SK3
3xTg	89075LL	311	SK3
3xTg	89075LL	264	SK3
3xTg	89075LL	258	SK3
3xTg	92623L	222	SK3
3xTg	92623L	202	SK3
3xTg	92623L	291	SK3
3xTg	92623L	290	SK3
3xTg	92623LR	277	SK3
3xTg	92623LR	269	SK3
3xTg	92623LR	323	SK3
3xTg	92623LR	279	SK3
