# Supplementary material for: VTA dopamine neurons are hyperexcitable in 3xTg-AD mice due to casein kinase 2-dependent SK channel dysfunction
Source: Nat Commun. 2024 Nov 8;15:9673. doi: 10.1038/s41467-024-53891-1 (PMC11549218; doi:10.1038/s41467-024-53891-1)
Supplement: Supplementary file 5 — Source Data 2 - Supplementary [file 41467_2024_53891_MOESM5_ESM.zip › Extended figs/Extended figure 8 raw values_A current.xlsx]

## Sheet: 3b Ia max amp
3 mo WT	6 mo WT	12 mo WT	18 mo WT			3 mo 3xTg	6 mo 3xTg	12 mo 3xTg	18 mo 3xTg
2468.38	731.25	1605	266			456.625	219.375	988.5	583.25
993.375	1474	252.875	989.875			363.875	95.375	2746.12	384.25
623.25	260.125	1407.5	992.875			909.25	1946.38	318.5	294.875
1083.88	1281.88	1153.5	625.375			225.875	543.375	1232.75	795.375
1108.88	888	709.375	827.5			298.125	793.875	3000	613.75
1078.75	1372.12	278	764.375			560.375	2256.12	1504.38	645.125
1280.38	4497.88	943.5	1206.38			341.625	2088.75	558.625	840.5
568	2755.88	1687.12	1582.5			1075.88	1874.75	400.125	224.375
1073.75	397.5	832.875	904			570.5	454	900.375	211.875
1047.38	1283	888.125	837.875			756.875	1466	1496.75	849.75
2760.25	571.375	1926.88	834.875			152.625	700.75	1172.88	781.5
2148.62	818.375	2118.12	880			379.5	440.75	975.75	998.5
443.875	1664.5	1135.38	989.625			1521	687	1581.88	380.25
588.625	996.625	459.75	1350.62			559.5	2002.12	511.375	864
960.125	615.875	2472.12	271.875			1774.12	332.5	464.125	204.375
1271	570.875	1485.25	1240.62			96.5	1543	2702.5	773
2629.38	1392.38	1341.25	614			410	1508.62	311.5	1927.75
1199.75	1332.25	688.625	1089.5			116.375	936.875	1220.62	799.625
2689.12	78.875	792.125	649.75			625.875	2080.12	293.375	1379.5
313.25	1045.88	1089.25	193.625			122.25	1619.25	976.25	2689.5
1477.75	1480.12	1576.5	209.375			346.375	552.75	1023.75	602.75
1145.88	974.125	191.375	1089.25			277.5	3100.62	1328.5	1087.12
1814.62	422.25	923.625	351.25			620.25	1868.12	2204.38	989.75
1024.25	163.125	454.875	816.5			855.25	474.875	900	1595.88
3239.12	1841.75	1028	569.625			1828.25	1373.62	1441	69
488.25	924.5	347.625	2655.12				274.5	674.25	878
1193	121.375	1133	396.875				419.375	23	347.125
855.25	662.5	996.5	4416				43.125	263.125	1378.25
2912.5	1486.88	937.875	405.375				1180.88	1780.5	270.25
1085.5	732.25	125.875	699.25				876.875	689.375	113.875
679.25		646.875	297.875				595.75	797.375	1438.62
955		479.125	818.375				1326.12	911.5	719.125
237.625		1193.25	358.25				798.25	577.875	1862.75
1689.38		1144.25	528.125				1368.5	2002.5	687.125
290.125		1146.25	732.375				3001.5	716.125	1456.5
898.5		208.625	449.125				2012.38	1519	536.125
505.875		755.125					1797.12	667.875	1164
738.625		971					900.375	447.875	850
1728.62		91.375					845.5	468.625	1372.25
1272							2343.75	1635
989.375							1996.25	35
1493.38							2475.75	651.625
640.375							305	549.875
1156.62							1580.75	546
							1641.88	826.125
							536.75

## Sheet: 3c inactivation tau
3 mo WT	6 mo WT	12 mo WT	18 mo WT			3 mo 3xTg	6 mo 3xTg	12 mo 3xTg	18 mo 3xTg
247.215	104.292	227.441	236.254			292.892	154.754	148.888	83.688
120.126	34.7565	125.251	244.74			360.982	120.596	155.885	334.204
176.202	423.157	31.7258	195.006			231.339	272.185	284.615	220.371
122.825	178.312	172.895	298.061			84.1457	354.198	101.651	269.085
437.57	28.8374	98.5649	118.747			370.798	273.314	115.218	375.052
320.995	201.285	253.311	269.205			203.593	79.5046	167.912	23.5583
230.455	180.631	378.889	180.643			400.093	196.529	201.722	204.035
138.068	114.961	96.5228	113.238			230.076	143.674	233.596	398.094
328.659	263.479	224.061	197.776			314.737	111.544	44.7869	81.8989
164.566	318.272	248.693	259.32			222.857	242.758	207.472	66.8925
100.548	156.248	120.543	245.413			469.246	56.5677	263.085	320.92
83.0075	130.397	267.502	179.095			50.5594	216.322	215.634	80.2768
39.5822	32.9665	185.46	276.175			405.409	245.71	268.181	297.222
145.479	196.08	132.814	135.412			216.71	213.005	132.364	107.827
180.529	326.812	198.235	233.283			20.4841	186.289	374.39	91.4747
452.512	217.993	120.331	270.482			472.215	120.906	154.962	226.389
255.347	383.836	31.7738	179.572			326.09	239.589	310.026	174.748
265.971	285.78	149.21	174.268			380.257	232.535	246.613	291.269
299.626	58.7028	338.597	128.576			143.887	122.377	45.0035	118.744
127.395	205.897	194.918	47.3625			211.187	56.2879	206.648	249.94
66.1428	107.188	196.802	187.984			427.536	101.423	582.998	336.337
265.466	392.933	481.827	280.892			395.662	150.823	48.519	247.307
264.429	137.099	118.57	322.949			256.7	237.737	179.016	289.304
152.328	359.55	189.154	84.6637			56.8779	261.703	99.7682	247.676
171.316	195.615	190.21	138.968				293.619	216.335	45.3725
312.602	276.018	188.667	88.2036				150.459	171.372	25.4415
264.949	223.832	76.7458	186.556				215.123	211.705	207.395
351.335	140.78	156.631	274.11				61.4872	177.87	164.638
147.903	92.653	133.591	207.331				226.137	119.962	425.104
41.8948	236.728	47.2478	191.254				79.5298	103.423	228.47
249.944		68.7497	295.67				153.868	178.712	213.463
79.3123		257.453	200.177				130.418	325.012	209.186
137.432		208.766	34.8015				166.923	236.31	213.78
285.134		49.4816	337.538				238.832	261.519	79.3578
353.088		378.501	102.869				204.515	151.206	213.816
128.049		141.954					206.327	87.3205
43.627		172.47					130.506	184.118
108.028		73.1055					143.289	381.313
43.3557		24.8282					320.321	211.641
216.385							144.369	146.904
334.618							202.321	85.0604
108.055							46.7359	148.703
34.4836							222.125	248.44
78.4258							22.5685
							161.034
