# Supplementary material for: VTA dopamine neurons are hyperexcitable in 3xTg-AD mice due to casein kinase 2-dependent SK channel dysfunction
Source: Nat Commun. 2024 Nov 8;15:9673. doi: 10.1038/s41467-024-53891-1 (PMC11549218; doi:10.1038/s41467-024-53891-1)
Supplement: Supplementary file 5 — Source Data 2 - Supplementary [file 41467_2024_53891_MOESM5_ESM.zip › Extended figs/Extended Figure 9_patchseq QC.xlsx]

## Sheet: Supplemental Figure 9a
Count Depth per cell
729462
835364
503056
633507
920214
974147
1014398
951186
1011692
634036
564437
681352
731039
532923
627484
1105611
964683
735380
927722
1064034
1054386
759511
756798
712874
963969
1026252
990663
1058300
1101281
935732
1223128
1344383
957673
453632
751773
707463
755045
640244
847811
924967
1122716
614901
832728
498133
761083
483786
1016975
633300
967009
863206
847952
503281
976412
641363
591900
591627
770066
770398
858407
795650
519667
775430
806364
938139
682453
359010
862972

## Sheet: Supplemental Figure 9b
Genes per cell
2723
2928
3846
3963
3902
4118
4004
3821
4108
3590
3620
3972
4113
3639
3124
4065
4041
3689
3209
4141
3917
4138
4126
3845
4120
3838
4145
4098
3964
3934
4125
4070
4103
3890
2653
3261
4002
3286
3088
3757
3859
3200
3910
3644
3717
3251
3904
4082
3044
3952
3987
4127
3740
4128
3959
3896
3813
2727
4076
3393
3476
3908
3183
4105
3622
3842
2835
2961

## Sheet: Supplemental Figure 9c
	Count Depth
1	18810.9
2	17273.7
3	10545.6
4	7994.39
5	7495.71
6	6828.95
7	5823.56
8	5048.13
9	4938.42
10	4770.11
11	3972.48
12	3759.96
13	3089.44
14	3074.12
15	3008.76
16	2814.89
17	2713.72
18	2662.95
19	2636.49
20	2576.34
21	2522.99
22	2426.43
23	2396.39
24	2339.72
25	2249.22
26	2203.81
27	2140.2
28	2119.55
29	2062.32
30	1987.29
31	1985.09
32	1967.02
33	1936.23
34	1932.66
35	1894.6
36	1890.41
37	1882.71
38	1877.37
39	1861.68
40	1799.97
41	1790.91
42	1774.73
43	1774.36
44	1740.35
45	1733.68
46	1730.67
47	1670.77
48	1623.88
49	1620.97
50	1606.83
51	1600.58
52	1589.46
53	1563.81
54	1563.81
55	1523.48
56	1485.92
57	1466.38
58	1453.25
59	1442.63
60	1422.76
61	1408.14
62	1407.95
63	1395.11
64	1383.03
65	1351.79
66	1348.38
67	1335.5
68	1333.91
69	1314.49
70	1306.2
71	1291
72	1289.88
73	1287.04
74	1279.75
75	1271.53
76	1258.83
77	1251.06
78	1250.85
79	1247.79
80	1225.92
81	1216.15
82	1154.35
83	1149.98
84	1116.71
85	1112.02
86	1106.33
87	1104.2
88	1104.16
89	1097.31
90	1086.03
91	1079.18
92	1070.49
93	1066
94	1059.41
95	1057.27
96	1056.75
97	1050.99
98	1039.35
99	1038.79
100	1031.17
101	1026.84
102	1026.41
103	1011.96
104	1005.64
105	1003.13
106	1001.92
107	1000.56
108	996.175
109	991.464
110	985.657
111	981.988
112	974.837
113	971.657
114	960.589
115	941
116	939.768
117	938.024
118	935.099
119	933.205
120	930.947
121	927.296
122	924.577
123	919.082
124	912.797
125	910.012
126	896.159
127	895.314
128	885.518
129	874.665
130	874.102
131	873.208
132	864.38
133	859.478
134	857.869
135	848.789
136	846.945
137	844.182
138	838.312
139	823.01
140	813.592
141	811.884
142	810.655
143	810.038
144	804.131
145	802.957
146	796.561
147	794.766
148	791.827
149	781.896
150	777.514
151	775.103
152	772.287
153	767.918
154	764.291
155	762.768
156	761.236
157	758.375
158	755.241
159	750.852
160	750.828
161	746.033
162	738.786
163	738.561
164	738.354
165	734.934
166	734.379
167	733.004
168	731.926
169	728.748
170	727.978
171	725.347
172	725.262
173	723.619
174	723.413
175	719.711
176	717.326
177	713.048
178	707.841
179	706.923
180	700.05
181	696.981
182	696.89
183	695.12
184	680.376
185	680.334
186	679.231
187	678.392
188	677.954
189	677.385
190	675.534
191	674.039
192	673.538
193	672.892
194	672.231
195	670.661
196	668.277
197	651.292
198	648.308
199	647.554
200	646.987
201	645.415
202	642.823
203	642.492
204	640.818
205	640.786
206	640.267
207	638.567
208	634.2
209	633.683
210	628.057
211	627.085
212	622.279
213	618.109
214	611.648
215	611.468
216	610.588
217	610.281
218	607.069
219	599.615
220	598.646
221	597.913
222	594.813
223	594.706
224	594.581
225	594.178
226	593.525
227	592.662
228	591.395
229	591.249
230	590.467
231	589.888
232	585.155
233	580.699
234	579.066
235	578.79
236	575.171
237	575.17
238	572.379
239	568.694
240	567.27
241	567.255
242	567.17
243	565.24
244	563.916
245	562.76
246	558.904
247	557.807
248	554.963
249	552.768
250	549.551
251	549.042
252	547.593
253	547.184
254	543.954
255	542.427
256	540.632
257	540.363
258	537.629
259	536.546
260	536.185
261	535.482
262	535.157
263	531.539
264	530.536
265	529.355
266	526.377
267	523.363
268	522.371
269	515.091
270	514.266
271	504.861
272	504.77
273	503.162
274	503.016
275	502.809
276	500.729
277	500.204
278	499.392
279	498.653
280	498.604
281	497.666
282	495.364
283	492.905
284	491.925
285	491.119
286	490.899
287	490.518
288	487.958
289	487.892
290	483.952
291	483.631
292	481.575
293	481.087
294	479.373
295	477.771
296	477.344
297	475.491
298	475.469
299	475.022
300	474.629
301	474.243
302	473.108
303	472.525
304	471.529
305	470.426
306	470.271
307	467.945
308	467.871
309	465.163
310	464.275
311	461.001
312	460.945
313	459.936
314	458.753
315	458.441
316	458.174
317	458.149
318	455.907
319	455.632
320	454.139
321	453.078
322	450.36
323	450.278
324	449.767
325	448.449
326	448.09
327	447.786
328	447.061
329	446.44
330	445.479
331	444.995
332	444.215
333	444.083
334	442.871
335	441.681
336	441.369
337	438.691
338	438.185
339	437.578
340	437.301
341	437.193
342	436.312
343	436.009
344	435.343
345	433.665
346	433.35
347	432.677
348	432.63
349	432.427
350	431.299
351	430.808
352	430.805
353	430.761
354	429.317
355	428.222
356	426.163
357	426.061
358	425.517
359	424.521
360	423.982
361	421.847
362	421.808
363	419.785
364	418.641
365	418.625
366	418.448
367	417.547
368	414.932
369	413.997
370	413.985
371	413.805
372	413.79
373	412.807
374	412.735
375	410.96
376	410.608
377	409.704
378	409.548
379	408.267
380	406.47
381	406.187
382	404.557
383	403.984
384	402.936
385	402.207
386	401.918
387	401.006
388	397.973
389	397.855
390	397.387
391	396.887
392	396.088
393	395.425
394	393.896
395	392.825
396	392.449
397	391.964
398	391.794
399	390.41
400	390.377
401	390.154
402	389.351
403	389.138
404	388.882
405	387.63
406	386.694
407	385.821
408	384.712
409	384.591
410	384.572
411	384.002
412	382.731
413	381.761
414	381.664
415	381.322
416	380.106
417	379.999
418	379.311
419	378.835
420	378.363
421	376.865
422	375.774
423	374.744
424	374.622
425	374.12
426	374.019
427	373.097
428	372.746
429	372.742
430	372.619
431	372.618
432	372.37
433	372.154
434	372.096
435	371.743
436	371.387
437	371.353
438	369.366
439	368.838
440	368.687
441	368.542
442	368.18
443	367.79
444	367.789
445	366.868
446	364.699
447	363.784
448	363.208
449	363.188
450	361.991
451	360.638
452	360.175
453	358.745
454	356.361
455	356.055
456	355.347
457	354.994
458	354.696
459	354.425
460	354.223
461	352.783
462	352.664
463	351.98
464	351.258
465	350.083
466	350.006
467	349.632
468	348.788
469	347.358
470	347.152
471	346.753
472	346.473
473	346.16
474	346.005
475	345.6
476	344.876
477	344.823
478	344.454
479	342.854
480	342.808
481	342.1
482	341.12
483	340.502
484	339.014
485	338.672
486	338.007
487	337.135
488	336.673
489	335.049
490	333.651
491	333.507
492	332.259
493	331.546
494	330.198
495	330.075
496	329.375
497	328.602
498	328.601
499	328.392
500	328.129
501	326.925
502	326.595
503	326.418
504	326.213
505	325.385
506	324.912
507	324.467
508	323.279
509	322.082
510	321.28
511	320.38
512	320.352
513	319.338
514	318.273
515	318.002
516	317.794
517	317.213
518	317.188
519	317.148
520	315.555
521	315.312
522	314.685
523	314.477
524	314.354
525	314.328
526	314.303
527	314.228
528	313.682
529	313.673
530	313.473
531	312.871
532	312.723
533	312.702
534	311.948
535	311.888
536	311.75
537	311.486
538	310.335
539	310.286
540	310.153
541	309.643
542	309.414
543	308.943
544	308.673
545	308.487
546	308.301
547	307.827
548	307.519
549	306.463
550	304.829
551	304.31
552	303.939
553	303.913
554	303.39
555	302.024
556	301.915
557	301.818
558	301.631
559	301.516
560	300.728
561	300.559
562	300.079
563	299.146
564	299.005
565	298.944
566	298.606
567	298.399
568	297.495
569	297.065
570	296.406
571	296.279
572	295.13
573	294.46
574	293.931
575	292.773
576	292.606
577	292.551
578	292.136
579	292.111
580	292.082
581	291.618
582	291.317
583	291.211
584	290.896
585	290.754
586	290.577
587	290.567
588	290.544
589	289.948
590	289.858
591	289.208
592	288.949
593	288.78
594	288.763
595	288.634
596	288.62
597	288.611
598	288.605
599	288.154
600	287.903
601	287.722
602	286.894
603	286.88
604	286.657
605	286.316
606	286.102
607	285.813
608	285.758
609	285.45
610	285.013
611	284.534
612	284.367
613	283.772
614	283.763
615	283.544
616	282.952
617	282.8
618	282.641
619	282.613
620	282.263
621	282.171
622	281.887
623	281.745
624	281.643
625	280.796
626	280.688
627	280.517
628	280.203
629	280.02
630	279.239
631	279.205
632	279.146
633	278.884
634	278.811
635	278.509
636	277.783
637	277.316
638	276.949
639	276.555
640	276.469
641	276.111
642	275.999
643	275.773
644	274.582
645	274.522
646	274.202
647	274.074
648	273.758
649	273.363
650	273.311
651	272.789
652	272.034
653	271.845
654	271.409
655	271.246
656	270.957
657	270.773
658	270.325
659	270.309
660	270.069
661	269.981
662	268.886
663	268.871
664	267.857
665	267.822
666	267.769
667	266.255
668	266.15
669	265.821
670	265.403
671	265.347
672	265.307
673	265.088
674	264.576
675	264.33
676	264.303
677	264.288
678	264.259
679	264.233
680	264.147
681	264.062
682	263.807
683	263.802
684	263.755
685	263.331
686	262.779
687	261.762
688	260.889
689	260.746
690	260.207
691	259.507
692	259.044
693	258.636
694	258.147
695	258.097
696	257.44
697	257.387
698	256.519
699	256.479
700	256.276
701	256.206
702	256.203
703	256.191
704	255.525
705	255.43
706	254.942
707	254.119
708	253.802
709	253.547
710	253.474
711	252.067
712	251.668
713	251.626
714	251.482
715	251.387
716	251.244
717	251.168
718	250.814
719	250.688
720	250.288
721	249.986
722	249.804
723	249.596
724	249.558
725	249.213
726	249.088
727	248.981
728	248.363
729	248.3
730	248.208
731	248.089
732	248.032
733	247.768
734	247.445
735	247.282
736	247.279
737	246.919
738	246.762
739	246.102
740	245.764
741	245.176
742	244.72
743	244.515
744	244.115
745	243.885
746	243.566
747	243.289
748	243.242
749	243.222
750	243.007
751	242.906
752	242.274
753	242.129
754	241.924
755	241.742
756	241.621
757	241.519
758	241.195
759	240.442
760	240.049
761	239.728
762	239.68
763	239.274
764	239.265
765	239.153
766	239.139
767	239.074
768	238.429
769	238.229
770	238.13
771	238.126
772	237.85
773	237.642
774	237.565
775	237.562
776	237.335
777	237.263
778	237.103
779	236.876
780	236.763
781	236.619
782	236.151
783	235.384
784	235.015
785	235.001
786	234.932
787	234.495
788	234.368
789	234.161
790	234.152
791	233.602
792	233.507
793	233.464
794	233.391
795	233.212
796	233.157
797	232.681
798	232.652
799	232.364
800	232.325
801	231.632
802	231.175
803	230.74
804	230.127
805	230.11
806	229.854
807	229.783
808	229.39
809	229.335
810	229.272
811	229.204
812	229.145
813	229.005
814	228.646
815	228.489
816	228.176
817	227.965
818	227.894
819	227.816
820	227.702
821	227.458
822	227.356
823	227.162
824	226.936
825	226.888
826	226.694
827	226.649
828	226.634
829	226.594
830	226.012
831	225.852
832	225.616
833	225.579
834	225.065
835	224.933
836	224.772
837	224.765
838	224.35
839	223.874
840	223.292
841	223.067
842	222.786
843	222.727
844	222.69
845	222.395
846	222.124
847	221.853
848	221.611
849	221.512
850	221.464
851	221.342
852	221.312
853	220.95
854	220.868
855	220.787
856	220.48
857	219.456
858	219.432
859	219.359
860	219.184
861	219.149
862	219.098
863	218.987
864	218.97
865	218.929
866	218.924
867	218.896
868	218.884
869	218.873
870	218.655
871	218.571
872	218.517
873	218.416
874	218.154
875	218.064
876	217.527
877	216.439
878	216.294
879	216.262
880	215.902
881	215.784
882	215.235
883	215.189
884	214.365
885	214.319
886	214.064
887	213.757
888	213.745
889	213.67
890	213.602
891	213.361
892	213.22
893	213.219
894	212.933
895	212.922
896	212.746
897	212.477
898	212.066
899	211.677
900	211.585
901	211.463
902	211.245
903	211.202
904	211.008
905	210.646
906	210.521
907	210.102
908	209.961
909	209.722
910	209.584
911	209.493
912	209.134
913	209.107
914	208.934
915	208.871
916	208.752
917	208.75
918	208.738
919	208.69
920	208.625
921	208.151
922	208.044
923	207.882
924	207.865
925	207.836
926	207.793
927	207.326
928	207.306
929	207.177
930	207.165
931	207.137
932	207.096
933	207.058
934	207.007
935	206.948
936	206.888
937	206.84
938	206.772
939	206.395
940	206.147
941	205.888
942	205.286
943	205.212
944	205.095
945	204.924
946	204.721
947	204.472
948	204.47
949	203.972
950	203.679
951	203.66
952	203.633
953	203.615
954	203.588
955	203.505
956	203.436
957	203.418
958	203.346
959	203.323
960	203.215
961	203.115
962	202.923
963	202.728
964	202.414
965	202.345
966	202.334
967	202.108
968	202.02
969	202.012
970	202.006
971	201.98
972	201.964
973	201.875
974	201.845
975	201.819
976	201.752
977	201.227
978	201.047
979	200.978
980	200.976
981	200.904
982	200.812
983	200.615
984	200.212
985	200.161
986	199.908
987	199.901
988	199.343
989	198.558
990	198.496
991	198.269
992	198.158
993	198.135
994	197.978
995	197.614
996	197.515
997	197.355
998	197.294
999	197.172
1000	196.826
1001	196.661
1002	196.513
1003	196.343
1004	196.167
1005	196.122
1006	196.049
1007	195.826
1008	195.326
1009	195.273
1010	195.186
1011	195.18
1012	195.049
1013	194.994
1014	194.827
1015	194.647
1016	194.543
1017	193.866
1018	193.643
1019	193.397
1020	193.148
1021	192.858
1022	192.847
1023	192.782
1024	192.417
1025	192.208
1026	192.175
1027	192.049
1028	192.046
1029	191.971
1030	191.399
1031	191.38
1032	191.143
1033	191.065
1034	191.033
1035	191.004
1036	190.988
1037	190.65
1038	190.559
1039	190.551
1040	190.365
1041	190.173
1042	190.092
1043	190.022
1044	189.997
1045	189.838
1046	189.766
1047	189.755
1048	189.657
1049	189.518
1050	189.497
1051	189.464
1052	189.449
1053	189.21
1054	189.192
1055	189.099
1056	189.014
1057	188.568
1058	188.548
1059	188.433
1060	188.428
1061	188.387
1062	188.317
1063	188.002
1064	187.988
1065	187.629
1066	187.604
1067	187.573
1068	187.571
1069	187.46
1070	187.353
1071	187.236
1072	187.204
1073	187.11
1074	186.651
1075	186.604
1076	186.604
1077	186.562
1078	186.471
1079	186.452
1080	186.355
1081	186.158
1082	185.931
1083	185.887
1084	185.542
1085	185.284
1086	185.236
1087	185.226
1088	185.095
1089	184.787
1090	184.624
1091	184.184
1092	184.144
1093	184.115
1094	183.966
1095	183.573
1096	183.554
1097	183.542
1098	183.468
1099	183.347
1100	183.223
1101	183.057
1102	182.946
1103	182.746
1104	182.518
1105	182.497
1106	182.37
1107	182.185
1108	181.692
1109	181.682
1110	181.612
1111	181.491
1112	181.219
1113	181.198
1114	181.17
1115	180.318
1116	180.164
1117	180.122
1118	179.804
1119	179.749
1120	179.662
1121	179.612
1122	179.437
1123	179.373
1124	179.371
1125	179.179
1126	179
1127	178.989
1128	178.946
1129	178.89
1130	178.622
1131	178.377
1132	178.337
1133	178.304
1134	178.287
1135	178.248
1136	178.196
1137	178.128
1138	177.532
1139	177.492
1140	177.455
1141	177.271
1142	177.064
1143	177.06
1144	177.044
1145	177.035
1146	176.73
1147	176.672
1148	176.549
1149	176.256
1150	176.199
1151	175.846
1152	175.838
1153	175.773
1154	175.66
1155	175.579
1156	175.489
1157	175.264
1158	175.108
1159	175.107
1160	175.101
1161	174.99
1162	174.552
1163	174.487
1164	174.44
1165	174.032
1166	173.946
1167	173.924
1168	173.877
1169	173.832
1170	173.732
1171	173.698
1172	173.618
1173	173.534
1174	173.415
1175	173.222
1176	173.217
1177	172.923
1178	172.748
1179	172.6
1180	172.173
1181	172.169
1182	172.15
1183	172.117
1184	171.788
1185	171.709
1186	171.703
1187	171.617
1188	171.504
1189	171.448
1190	171.327
1191	171.26
1192	170.83
1193	170.823
1194	170.566
1195	170.56
1196	170.232
1197	170.227
1198	170.2
1199	170.162
1200	170.108
1201	170.106
1202	170.083
1203	169.983
1204	169.823
1205	169.692
1206	169.461
1207	169.331
1208	169.26
1209	169.127
1210	169.046
1211	169.036
1212	169.032
1213	168.996
1214	168.942
1215	168.828
1216	168.51
1217	168.497
1218	168.409
1219	168.396
1220	168.372
1221	168.326
1222	168.223
1223	167.932
1224	167.814
1225	167.728
1226	167.502
1227	167.383
1228	167.139
1229	166.862
1230	166.671
1231	166.534
1232	166.49
1233	166.487
1234	166.122
1235	165.92
1236	165.731
1237	165.7
1238	165.584
1239	165.375
1240	165.31
1241	165.232
1242	165.087
1243	165.011
1244	164.725
1245	164.536
1246	164.31
1247	164.256
1248	164.234
1249	164.233
1250	164.197
1251	164.168
1252	164.133
1253	164.028
1254	163.981
1255	163.859
1256	163.634
1257	163.632
1258	163.3
1259	162.897
1260	162.453
1261	162.246
1262	162.14
1263	162.078
1264	161.796
1265	161.584
1266	161.485
1267	161.425
1268	161.28
1269	161.034
1270	160.973
1271	160.831
1272	160.822
1273	160.811
1274	160.429
1275	160.299
1276	160.262
1277	160.237
1278	160.137
1279	160.104
1280	160.083
1281	160.077
1282	160.042
1283	159.853
1284	159.813
1285	159.682
1286	159.499
1287	159.462
1288	159.419
1289	159.176
1290	159.09
1291	159.013
1292	158.798
1293	158.52
1294	158.503
1295	158.418
1296	158.417
1297	158.394
1298	158.375
1299	158.345
1300	158.344
1301	158.326
1302	158.309
1303	158.233
1304	158.138
1305	158.07
1306	158.062
1307	157.993
1308	157.838
1309	157.757
1310	157.66
1311	157.54
1312	157.434
1313	157.404
1314	157.358
1315	157.34
1316	157.003
1317	156.993
1318	156.772
1319	156.481
1320	156.314
1321	156.305
1322	156.245
1323	156.169
1324	155.876
1325	155.839
1326	155.703
1327	155.423
1328	155.37
1329	155.336
1330	155.185
1331	155.168
1332	155.116
1333	154.974
1334	154.946
1335	154.895
1336	154.81
1337	154.489
1338	154.449
1339	154.387
1340	154.298
1341	154.143
1342	153.936
1343	153.907
1344	153.517
1345	153.316
1346	153.265
1347	153.194
1348	153.127
1349	153.126
1350	153.016
1351	152.989
1352	152.981
1353	152.853
1354	152.672
1355	152.401
1356	152.203
1357	152.094
1358	151.913
1359	151.81
1360	151.773
1361	151.766
1362	151.755
1363	151.623
1364	151.291
1365	151.192
1366	151.039
1367	151.035
1368	150.736
1369	150.678
1370	150.654
1371	150.585
1372	150.567
1373	150.501
1374	150.352
1375	150.282
1376	150.185
1377	150.146
1378	150.099
1379	150.041
1380	149.813
1381	149.749
1382	149.718
1383	149.578
1384	149.55
1385	149.497
1386	149.469
1387	149.453
1388	149.409
1389	149.287
1390	149.15
1391	149.016
1392	148.992
1393	148.959
1394	148.731
1395	148.685
1396	148.596
1397	148.458
1398	148.442
1399	148.412
1400	147.963
1401	147.83
1402	147.702
1403	147.686
1404	147.469
1405	147.287
1406	147.142
1407	147.139
1408	147.053
1409	146.946
1410	146.825
1411	146.619
1412	146.535
1413	146.276
1414	146.269
1415	146.234
1416	146.109
1417	145.934
1418	145.925
1419	145.849
1420	145.576
1421	145.474
1422	145.465
1423	145.437
1424	145.426
1425	145.361
1426	145.223
1427	145.105
1428	145.085
1429	144.99
1430	144.681
1431	144.544
1432	144.488
1433	144.417
1434	144.224
1435	144.149
1436	144.125
1437	144.009
1438	143.971
1439	143.738
1440	143.698
1441	143.641
1442	143.469
1443	142.871
1444	142.851
1445	142.851
1446	142.733
1447	142.399
1448	142.36
1449	142.357
1450	142.045
1451	142.011
1452	141.999
1453	141.677
1454	141.666
1455	141.635
1456	141.443
1457	141.391
1458	141.227
1459	140.984
1460	140.961
1461	140.895
1462	140.857
1463	140.757
1464	140.591
1465	140.45
1466	140.45
1467	140.241
1468	140.084
1469	140.068
1470	139.919
1471	139.656
1472	139.572
1473	139.488
1474	139.478
1475	139.02
1476	138.983
1477	138.934
1478	138.904
1479	138.846
1480	138.669
1481	138.649
1482	138.582
1483	138.425
1484	138.4
1485	138.286
1486	138.185
1487	138.066
1488	137.895
1489	137.866
1490	137.686
1491	137.661
1492	137.508
1493	137.414
1494	137.231
1495	137.113
1496	137.076
1497	136.976
1498	136.612
1499	136.56
1500	136.451
1501	136.311
1502	136.304
1503	136.268
1504	136.264
1505	136.185
1506	136.142
1507	136.029
1508	136.02
1509	135.511
1510	135.3
1511	135.26
1512	135.106
1513	135.095
1514	135.068
1515	134.949
1516	134.917
1517	134.898
1518	134.8
1519	134.711
1520	134.427
1521	134.192
1522	134.112
1523	134.096
1524	133.982
1525	133.958
1526	133.956
1527	133.781
1528	133.779
1529	133.747
1530	133.731
1531	133.682
1532	133.598
1533	133.593
1534	133.527
1535	133.47
1536	133.462
1537	133.413
1538	133.399
1539	133.396
1540	133.317
1541	133.278
1542	133.269
1543	133.243
1544	133.212
1545	132.876
1546	132.858
1547	132.735
1548	132.624
1549	132.576
1550	132.518
1551	132.476
1552	132.44
1553	132.337
1554	132.337
1555	132.257
1556	132.217
1557	132.138
1558	132.065
1559	131.928
1560	131.626
1561	131.588
1562	131.297
1563	131.28
1564	131.272
1565	131.247
1566	131.149
1567	131.142
1568	131.14
1569	130.997
1570	130.716
1571	130.666
1572	130.54
1573	130.499
1574	130.398
1575	130.382
1576	130.357
1577	130.219
1578	130.195
1579	130.177
1580	130.137
1581	130.133
1582	130.123
1583	129.976
1584	129.974
1585	129.958
1586	129.694
1587	129.617
1588	129.579
1589	129.549
1590	129.441
1591	129.372
1592	129.287
1593	129.257
1594	129.224
1595	129.208
1596	129.039
1597	129.021
1598	128.949
1599	128.786
1600	128.784
1601	128.672
1602	128.671
1603	128.623
1604	128.485
1605	128.468
1606	128.342
1607	128.202
1608	128.179
1609	128.159
1610	128.022
1611	128.017
1612	127.996
1613	127.987
1614	127.953
1615	127.862
1616	127.677
1617	127.592
1618	127.514
1619	127.395
1620	127.357
1621	127.356
1622	127.259
1623	127.208
1624	127.147
1625	127.019
1626	126.883
1627	126.811
1628	126.808
1629	126.739
1630	126.711
1631	126.708
1632	126.648
1633	126.512
1634	126.454
1635	126.403
1636	126.149
1637	126.119
1638	126.054
1639	126.044
1640	126.04
1641	125.978
1642	125.947
1643	125.925
1644	125.633
1645	125.298
1646	125.277
1647	125.228
1648	125.205
1649	125.144
1650	124.735
1651	124.71
1652	124.492
1653	124.475
1654	124.341
1655	124.336
1656	124.334
1657	124.305
1658	124.191
1659	124.094
1660	123.905
1661	123.753
1662	123.715
1663	123.555
1664	123.175
1665	123.13
1666	123.096
1667	122.981
1668	122.978
1669	122.828
1670	122.79
1671	122.763
1672	122.707
1673	122.555
1674	122.505
1675	122.462
1676	122.268
1677	122.138
1678	121.987
1679	121.893
1680	121.863
1681	121.768
1682	121.76
1683	121.574
1684	121.522
1685	121.505
1686	121.413
1687	121.392
1688	121.342
1689	121.205
1690	121.01
1691	120.808
1692	120.602
1693	120.276
1694	120.109
1695	120.043
1696	119.678
1697	119.598
1698	119.487
1699	119.392
1700	119.283
1701	119.142
1702	119.008
1703	118.983
1704	118.98
1705	118.969
1706	118.763
1707	118.708
1708	118.653
1709	118.645
1710	118.554
1711	118.294
1712	117.951
1713	117.844
1714	117.75
1715	117.651
1716	117.638
1717	117.56
1718	117.538
1719	117.462
1720	117.414
1721	117.133
1722	117.115
1723	117.091
1724	117.067
1725	116.896
1726	116.827
1727	116.719
1728	116.701
1729	116.684
1730	116.511
1731	116.484
1732	116.177
1733	116.152
1734	116.083
1735	116.058
1736	116.056
1737	115.788
1738	115.765
1739	115.702
1740	115.616
1741	115.614
1742	115.586
1743	115.558
1744	115.461
1745	115.366
1746	115.294
1747	115.273
1748	115.078
1749	114.846
1750	114.842
1751	114.812
1752	114.794
1753	114.678
1754	114.535
1755	114.345
1756	114.246
1757	114.223
1758	114.059
1759	113.969
1760	113.834
1761	113.657
1762	113.53
1763	113.477
1764	113.269
1765	113.221
1766	113.167
1767	113.105
1768	113.034
1769	112.92
1770	112.796
1771	112.793
1772	112.721
1773	112.549
1774	112.443
1775	112.387
1776	112.258
1777	112.162
1778	112.073
1779	111.991
1780	111.946
1781	111.927
1782	111.797
1783	111.574
1784	111.549
1785	111.458
1786	111.424
1787	111.375
1788	111.359
1789	111.263
1790	110.994
1791	110.946
1792	110.879
1793	110.734
1794	110.642
1795	110.572
1796	110.452
1797	110.337
1798	110.319
1799	110.059
1800	110.034
1801	109.966
1802	109.927
1803	109.759
1804	109.734
1805	109.646
1806	109.618
1807	109.593
1808	109.583
1809	109.505
1810	109.299
1811	109.281
1812	109.145
1813	109.092
1814	109.05
1815	108.998
1816	108.952
1817	108.893
1818	108.874
1819	108.799
1820	108.734
1821	108.667
1822	108.565
1823	108.517
1824	108.493
1825	108.431
1826	108.401
1827	108.377
1828	108.245
1829	108.194
1830	107.831
1831	107.797
1832	107.795
1833	107.778
1834	107.732
1835	107.72
1836	107.68
1837	107.674
1838	107.472
1839	107.364
1840	107.309
1841	107.21
1842	107.196
1843	107.184
1844	107.166
1845	107.054
1846	106.955
1847	106.847
1848	106.744
1849	106.672
1850	106.667
1851	106.558
1852	106.29
1853	106.185
1854	106.149
1855	106.078
1856	106.072
1857	105.833
1858	105.819
1859	105.756
1860	105.579
1861	105.576
1862	105.557
1863	105.444
1864	105.422
1865	105.318
1866	105.291
1867	105.015
1868	104.982
1869	104.881
1870	104.847
1871	104.827
1872	104.8
1873	104.715
1874	104.706
1875	104.66
1876	104.601
1877	104.594
1878	104.579
1879	104.551
1880	104.544
1881	104.465
1882	104.459
1883	104.381
1884	104.374
1885	104.321
1886	104.097
1887	104.052
1888	104.009
1889	103.901
1890	103.837
1891	103.755
1892	103.346
1893	103.323
1894	103.222
1895	102.899
1896	102.728
1897	102.708
1898	102.652
1899	102.642
1900	102.586
1901	102.396
1902	102.256
1903	102.23
1904	102.214
1905	102.167
1906	102.135
1907	102.097
1908	102.045
1909	101.883
1910	101.826
1911	101.807
1912	101.796
1913	101.761
1914	101.655
1915	101.647
1916	101.591
1917	101.581
1918	101.491
1919	101.484
1920	101.471
1921	101.465
1922	101.37
1923	101.361
1924	101.303
1925	101.285
1926	101.237
1927	101.151
1928	101.093
1929	101.088
1930	101.067
1931	101.034
1932	100.84
1933	100.742
1934	100.721
1935	100.701
1936	100.621
1937	100.384
1938	100.38
1939	100.296
1940	100.271
1941	100.27
1942	100.246
1943	100.229
1944	100.203
1945	100.202
1946	100.167
1947	100.145
1948	100.106
1949	99.8073
1950	99.7534
1951	99.7253
1952	99.6765
1953	99.5919
1954	99.5239
1955	99.5232
1956	99.4412
1957	99.4338
1958	99.4277
1959	99.3751
1960	99.3157
1961	99.2221
1962	99.1708
1963	98.9739
1964	98.8788
1965	98.8786
1966	98.8724
1967	98.8568
1968	98.7866
1969	98.7494
1970	98.7458
1971	98.6343
1972	98.6168
1973	98.5843
1974	98.5519
1975	98.5186
1976	98.4578
1977	98.3196
1978	98.2412
1979	98.2206
1980	98.1666
1981	98.0745
1982	98.0077
1983	97.9309
1984	97.9107
1985	97.8293
1986	97.6615
1987	97.4866
1988	97.3143
1989	97.1965
1990	96.9946
1991	96.8949
1992	96.8347
1993	96.6594
1994	96.5548
1995	96.5161
1996	96.4814
1997	96.3843
1998	96.3122
1999	96.1514
[truncated: 2,166 more rows]
