# Supplementary material for: VTA dopamine neurons are hyperexcitable in 3xTg-AD mice due to casein kinase 2-dependent SK channel dysfunction
Source: Nat Commun. 2024 Nov 8;15:9673. doi: 10.1038/s41467-024-53891-1 (PMC11549218; doi:10.1038/s41467-024-53891-1)
Supplement: Supplementary file 5 — Source Data 2 - Supplementary [file 41467_2024_53891_MOESM5_ESM.zip › Extended figs/Extended Figure 5- Attention Gating.xlsx]

## Sheet: Panel b - time to enter
				WT (Blue values represent drop outs)
17.1108	22.2858	1.5765*	33.9168	34.6086	27.8851	81.414*	24.1818	17.0317	21.3036	17.9154		18.5822	20.2921	21.4591	20.7248	32.685333*	47.2494*	69.441*	61.5005*	21.1036	19.3552
17.7356	19.1958	31.34575*	25.2056	33.9517	38.8987		24.9148	17.8724	24.4935	17.9507		22.7799	20.1726	25.9087	19.9477	24.456*	29.2175*	14.439*	10.1455*	24.5729	20.4153
17.4294	15.9525	32.570667*	24.5713	19.249	30.5782	48.155*	22.4094	14.432	21.3545	11.4403		16.2636	16.7286	20.2618	18.5173	33.928556*	5.998*			16.7297	27.721
12.9977	24.9488	46.799*	15.5492	26.5566	48.9626		23.6748	10.7094	21.7006	17.3351		18.6398	16.644	17.9528	16.7055	7.487*	57.06*		33.08*	28.8341	26.507
14.0586	22.0071	4.9865*	15.5522	36.2441	30.6383	41.62825*	12.3379	14.8969	22.4754	19.8293		19.1988	15.4208	19.2503	17.1192	22.54725*			27.132*	19.5883	24.8764
16.5518	15.2032	14.752*	11.3822	25.4543	32.7563	29.263*	19.0355	12.7415	21.3671	14.9648		18.5678	16.4123	18.5125	15.1503	18.234375*			14.216*	22.8877	24.3294
17.6462	15.1312	48.620333*	9.50788	11.0641	12.1826		21.9993	12.451	30.698	8.2508		19.9572	20.6676	13.432	16.2653	9.527*		37.017*	19.093*	20.2613	22.9229

## Sheet: Panel c - attention index
Bins			WT (Blue represents dropped animal)							3xTg
1-3	-2.96*	6.42	-1.57	1.88	-1.56	7.97		4.16	7.36	-7.5	0.72	2.68	-2.88
4-6	-6.35*	12.28	12.73	-3.58	10.19	3.36		0.91	0.76	19.17	-0.41	4.69	5.34
7-9	29.94*	8.5	0.77	9.99	0.55	3.09		-3.05	2.51	-2.49	-3.25	-4.23	0.62
10-12		-3.97	-12.69		0.14			-5.43	-7	2.16	-0.82	-3.88	-15
