# Supplementary material for: VTA dopamine neurons are hyperexcitable in 3xTg-AD mice due to casein kinase 2-dependent SK channel dysfunction
Source: Nat Commun. 2024 Nov 8;15:9673. doi: 10.1038/s41467-024-53891-1 (PMC11549218; doi:10.1038/s41467-024-53891-1)
Supplement: Supplementary file 5 — Source Data 2 - Supplementary [file 41467_2024_53891_MOESM5_ESM.zip › Extended figs/Extended figure 1 - instrumental motivation.xlsx]

## Sheet: Panel A - Pellets earned FR30
				WT															3xTg
3mo	13.33	14.5	14.5	7.25	34.5											39.5	17.25	19.25	35.75	42.5
6mo	25.4	58.4286	44.1667	12.4	8	17.6667	38	16.33								25.4	34.5	31.8	53.1429	36.6667	20.25	11.3333	15.5	33	28	11.75	9.4
12mo	22.8333	11.625	9.77778	41.6667	46.1538	26.8333	29.5	20.4	13.4	27.5	10.75					10.8	1.85714	6.77778	59.8	23.6	20.2	34.4	3

## Sheet: Panel B - Breakpoint
					WT															3xTg
3mo	62	145	77	25	219											219	32	118	328	268
6mo	95	219	402	95	77	145	178	40								145	118	178	77	50	178	25	95	219	32	118
12mo	178	40	77	178	268	328	178	145	77	219	50					20	9	62	268	118	178	328	20
