# Supplementary material for: VTA dopamine neurons are hyperexcitable in 3xTg-AD mice due to casein kinase 2-dependent SK channel dysfunction
Source: Nat Commun. 2024 Nov 8;15:9673. doi: 10.1038/s41467-024-53891-1 (PMC11549218; doi:10.1038/s41467-024-53891-1)
Supplement: Supplementary file 5 — Source Data 2 - Supplementary [file 41467_2024_53891_MOESM5_ESM.zip › Extended figs/Extended figure 2 raw values_lc ephys.xlsx]

## Sheet: 1b lc freq
WT	3xTg
0.58978	1.14266
1.23097	0.712584
4.83683	0.847338
1.09312	3.51693
1.14762	1.4895
5.06962	1.77455
1.13222	2.07498
0.593551	0.59319
0.829426	3.66147
4.2886	2.34558
1.80128	1.54319
1.507	3.27982
0.78206	0.950635
1.14515	2.0431
	1.71069
	1.90993
	1.32481
	1.24715

## Sheet: 1c lc cv isi
WT	3xTg
0.276374	0.090737
0.142421	0.113131
0.656037	0.155687
0.153098	0.748417
0.315849	0.229577
0.159629	0.225973
0.161942	0.130271
0.093288	0.124547
0.166856	0.452311
0.531668	0.1525
0.254456	0.29373
0.658467	0.659832
0.347694	0.201503
0.256509	0.079998
	0.178465
	0.123007
	0.167681
	0.18322

## Sheet: 1e F I curve
Current injected	WT cell 1	WT cell 2	WT cell 3	WT cell 4	WT cell 5	WT cell 6	WT cell 7	WT cell 8	WT cell 9	WT cell 10	WT cell 11	WT cell 12	WT cell 13	WT cell 14	WT cell 15	WT cell 16	WT cell 17	WT cell 18	WT cell 19	WT cell 20	WT cell 21	WT cell 22	WT cell 23	WT cell 24	WT cell 25	WT cell 26	WT cell 27	WT cell 28	WT cell 29	WT cell 30	WT cell 31	WT cell 32			3xTg cell 1	3xTg cell 2	3xTg cell 3	3xTg cell 4	3xTg cell 5	3xTg cell 6	3xTg cell 7	3xTg cell 8	3xTg cell 9	3xTg cell 10	3xTg cell 11	3xTg cell 12	3xTg cell 13	3xTg cell 14	3xTg cell 15
0	0.5	2.5	0	0	0	0	2	0.5	0	0	1.5	0	2.5	0	0.5	0.5	0	0	4	0.5	0.5	1	1.5	0	0.5	0	0	0.5	0	5.5	1	0			6.5	1	3	0	0.5	1	1	0	2	0.5	1	1	0	1.5	0.5
50	5.5	9.5	5	2	5	5.5	11.5	8	8	9	9.5	6	8.5	4	9	4.5	6.5	4	10.5	6	6	6	7.5	4.5	11	5	2.5	5.5	5.5	13.5	9	7			8.5	5.5	10.5	6.5	5	5.5	6.5	5.5	8.5	5.5	7	9.5	5	8.5	6
100	10	14.5	7.5	6.5	8	12	17.5	13.5	13.5	23.5	15	9.5	12.5	8.5	13.5	12.5	11	6.5	17	10.5	10	9.5	12	10.5	13.5	10	0.5	9.5	10	21	15.5	12.5			0	9.5	16	10	7.5	9.5	10.5	8.5	14	8.5	12	14	7	14	10
150	13	19	11	10	10.5	17	22.5	17.5	17.5	28.5	20	14	15.5	11.5	11.5	16	15	8	23.5	13.5	12.5	12.5	16	15.5	7.5	13.5	6.5	7.5	13.5	30.5	20	16.5			2	13	20.5	12.5	10	13	14.5	11.5	19	11.5	16	18	3	18	13
200	15.5	22.5	15.5	12	12	21	26.5	20.5	21	35	24.5	16.5	18	15	16	16.5	18	9.5	11	16	15	6	19	19.5	9.5	16.5	12.5	15	17	31.5	24.5	20			7	15.5	25	15.5	12	16	16.5	13.5	25	14	19	20.5	1.5	21.5	15
250	18	26.5	18.5	14	14	22	29.5	24	24	39.5	28	19.5	20.5	17.5	6	18.5	20.5	11	33.5	18.5	16.5	10	22	23	7.5	20	0.5	12	19.5	37.5	27.5	23			10	17.5	29	18	14	18	18.5	15.5	29	15.5	21.5	22.5	16.5	25	17
300	20	29	21.5	15.5	16	20	33	26.5	26.5	29	30	22.5	22.5	20	30.5	22	18.5	14.5	24	21	18	7.5	25.5	26.5	4.5	22	13.5	21.5	21.5	41.5	30	0.5			29	19.5	34	10.5	15	20.5	21	18	32.5	17.5	24	24.5	2.5	28	18.5
350	22.5	32.5	24	17	19	17.5	37	29.5	28.5	23.5	32.5	25.5	13	22	31.5	23	25.5	15.5	4	23.5	19.5	21	28	29.5	20	25	11	7	23.5	45.5	32	5			21	21.5	37.5	23.5	17	23	23	18.5	36.5	20	25	26	13.5	31	19.5
[truncated: 10 more columns]

## Sheet: 1f gain
WT	3xTg
0.06886	0.008571
0.09343	0.06629
0.07286	0.1017
0.05914	0.06829
0.05343	0.052
0.09229	0.06857
0.1071	0.06943
0.09086	0.05971
0.09314	0.1083
0.1603	0.05914
0.1043	0.08143
0.07629	0.08257
0.06943	0.03886
0.07057	0.09171
0.02657	0.06429
0.074	0.058
0.08057	0.07029
0.04171	0.1403
0.08886	0.08429
0.07029	0.06229
0.06257	0.056
0.02743	0.06143
0.08057	0.074
0.09429	0.06257
0.014	0.1249
0.07886
0.022
0.048
0.07743
0.1277
0.1049
0.09029

## Sheet: 1h tail current amp
WT	3xTg
21.7036	11.8619
9.71474	51.7898
7.45188	28.3339
13.8164	7.47924
7.81069	15.1569
5.8999	48.3997
5.06194	57.8333
57.3865	79.1505
73.0623	3.50632
40.9348	3.10219
42.2112	8.45486
3.98215	1.46913
10.5906	68.8553
5.99386	10.5194
6.34583	48.4155
38.1416	5.45702
9.56368	28.5456
11.6226	62.0067
18.9065	6.33924
41.6879	2.23333
9.89396	12.454
22.2228	7.44783
28.9832	24.5133
14.481	13.2133
6.53194	14.638
23.6033
95.2046
25.4879

## Sheet: 1i tail current auc
WT	3xTg
1.06585	0.076303
0.872132	7.62825
-0.562771	2.48362
1.17214	-0.468261
0.117943	-1.06581
-0.220862	3.23023
-0.157913	4.7925
5.16337	7.74399
6.74531	-0.124954
4.62665	-0.070727
1.88451	-1.64068
-0.845219	-0.761765
0.376549	5.51809
-0.046807	-0.967911
0.0138358	5.15847
5.29652	-1.22896
0.709455	3.84438
0.66265	7.06211
3.48559	-0.748168
5.76877	-0.104923
0.540023	1.49757
4.34831	0.416884
4.34964	4.30874
0.792375	0.230385
0.0942855	1.23117
3.24181
7.0635
1.63082
